# Supplementary material for: Grid-like entorhinal representation of an abstract value space during prospective decision making
Source: Nat Commun. 2024 Feb 9;15:1198. doi: 10.1038/s41467-024-45127-z (PMC10858181; doi:10.1038/s41467-024-45127-z)
Supplement: Supplementary file 4 — Source Data [file 41467_2024_45127_MOESM4_ESM.zip]

Archive with 97 entries (87 files):
- fmri_nii_files/
- fmri_nii_files/Supplementary_Figure_5a_value_difference_effect_control_rt/
- fmri_nii_files/Figure_4d_prospective_value_difference_effect/
- fmri_nii_files/Supplementary_Figure_5b_prospective_value_difference_effect_control_rt/
- fmri_nii_files/.DS_Store
- __MACOSX/fmri_nii_files/._.DS_Store
- fmri_nii_files/Supplementary_Figure_7_prospective_value_difference_effect_control_distance_from_diagonal/
- fmri_nii_files/Supplementary_Figure_6b_prospective_value_difference_effect_control_correct_trials/
- fmri_nii_files/Supplementary_Figure_8_choice_decoding_effect/
- fmri_nii_files/Supplementary_Figure_6a_value_difference_effect_control_correct_trials/
- fmri_nii_files/._.DS_Store
- fmri_nii_files/Figure_3b_hexadirectional_effect/
- fmri_nii_files/Figure_4a_value_difference_effect/
- fmri_nii_files/Supplementary_Figure_5a_value_difference_effect_control_rt/negative_wholebrain_space-MNI152NLin2009cAsym_tstat1.nii.gz
- fmri_nii_files/Supplementary_Figure_5a_value_difference_effect_control_rt/positive_wholebrain_space-MNI152NLin2009cAsym_vox_corrp_tstat1.nii.gz
- fmri_nii_files/Supplementary_Figure_5a_value_difference_effect_control_rt/negative_wholebrain_space-MNI152NLin2009cAsym_vox_corrp_tstat1.nii.gz
- fmri_nii_files/Supplementary_Figure_5a_value_difference_effect_control_rt/positive_wholebrain_space-MNI152NLin2009cAsym_tfce_p_tstat1.nii.gz
- fmri_nii_files/Supplementary_Figure_5a_value_difference_effect_control_rt/positive_wholebrain_space-MNI152NLin2009cAsym_tstat1.nii.gz
- fmri_nii_files/Supplementary_Figure_5a_value_difference_effect_control_rt/negative_wholebrain_space-MNI152NLin2009cAsym_tfce_corrp_tstat1.nii.gz
- fmri_nii_files/Supplementary_Figure_5a_value_difference_effect_control_rt/negative_wholebrain_space-MNI152NLin2009cAsym_tfce_p_tstat1.nii.gz
- fmri_nii_files/Supplementary_Figure_5a_value_difference_effect_control_rt/positive_wholebrain_space-MNI152NLin2009cAsym_tfce_corrp_tstat1.nii.gz
- fmri_nii_files/Supplementary_Figure_5a_value_difference_effect_control_rt/positive_wholebrain_space-MNI152NLin2009cAsym_vox_p_tstat1.nii.gz
- fmri_nii_files/Supplementary_Figure_5a_value_difference_effect_control_rt/negative_wholebrain_space-MNI152NLin2009cAsym_vox_p_tstat1.nii.gz
- fmri_nii_files/Figure_4d_prospective_value_difference_effect/negative_wholebrain_space-MNI152NLin2009cAsym_tfce_p_tstat1.nii.gz
- fmri_nii_files/Figure_4d_prospective_value_difference_effect/negative_wholebrain_space-MNI152NLin2009cAsym_vox_corrp_tstat1.nii.gz
- fmri_nii_files/Figure_4d_prospective_value_difference_effect/positive_wholebrain_space-MNI152NLin2009cAsym_vox_corrp_tstat1.nii.gz
- fmri_nii_files/Figure_4d_prospective_value_difference_effect/positive_wholebrain_space-MNI152NLin2009cAsym_tfce_p_tstat1.nii.gz
- fmri_nii_files/Figure_4d_prospective_value_difference_effect/positive_wholebrain_space-MNI152NLin2009cAsym_tstat1.nii.gz
- fmri_nii_files/Figure_4d_prospective_value_difference_effect/positive_wholebrain_space-MNI152NLin2009cAsym_vox_p_tstat1.nii.gz
- fmri_nii_files/Figure_4d_prospective_value_difference_effect/negative_wholebrain_space-MNI152NLin2009cAsym_vox_p_tstat1.nii.gz
- fmri_nii_files/Figure_4d_prospective_value_difference_effect/positive_wholebrain_space-MNI152NLin2009cAsym_tfce_corrp_tstat1.nii.gz
- fmri_nii_files/Figure_4d_prospective_value_difference_effect/negative_wholebrain_space-MNI152NLin2009cAsym_tfce_corrp_tstat1.nii.gz
- fmri_nii_files/Figure_4d_prospective_value_difference_effect/negative_wholebrain_space-MNI152NLin2009cAsym_tstat1.nii.gz
- fmri_nii_files/Supplementary_Figure_5b_prospective_value_difference_effect_control_rt/negative_wholebrain_space-MNI152NLin2009cAsym_tfce_p_tstat1.nii.gz
- fmri_nii_files/Supplementary_Figure_5b_prospective_value_difference_effect_control_rt/negative_wholebrain_space-MNI152NLin2009cAsym_vox_corrp_tstat1.nii.gz
- fmri_nii_files/Supplementary_Figure_5b_prospective_value_difference_effect_control_rt/positive_wholebrain_space-MNI152NLin2009cAsym_vox_corrp_tstat1.nii.gz
- fmri_nii_files/Supplementary_Figure_5b_prospective_value_difference_effect_control_rt/negative_wholebrain_space-MNI152NLin2009cAsym_tfce_corrp_tstat1.nii.gz
- fmri_nii_files/Supplementary_Figure_5b_prospective_value_difference_effect_control_rt/positive_wholebrain_space-MNI152NLin2009cAsym_tfce_p_tstat1.nii.gz
- fmri_nii_files/Supplementary_Figure_5b_prospective_value_difference_effect_control_rt/positive_wholebrain_space-MNI152NLin2009cAsym_tfce_corrp_tstat1.nii.gz
- fmri_nii_files/Supplementary_Figure_5b_prospective_value_difference_effect_control_rt/negative_wholebrain_space-MNI152NLin2009cAsym_tstat1.nii.gz
- fmri_nii_files/Supplementary_Figure_5b_prospective_value_difference_effect_control_rt/positive_wholebrain_space-MNI152NLin2009cAsym_vox_p_tstat1.nii.gz
- fmri_nii_files/Supplementary_Figure_5b_prospective_value_difference_effect_control_rt/negative_wholebrain_space-MNI152NLin2009cAsym_vox_p_tstat1.nii.gz
- fmri_nii_files/Supplementary_Figure_5b_prospective_value_difference_effect_control_rt/positive_wholebrain_space-MNI152NLin2009cAsym_tstat1.nii.gz
- fmri_nii_files/Supplementary_Figure_7_prospective_value_difference_effect_control_distance_from_diagonal/negative_wholebrain_space-MNI152NLin2009cAsym_tstat1.nii.gz
- fmri_nii_files/Supplementary_Figure_7_prospective_value_difference_effect_control_distance_from_diagonal/negative_wholebrain_space-MNI152NLin2009cAsym_tfce_p_tstat1.nii.gz
- fmri_nii_files/Supplementary_Figure_7_prospective_value_difference_effect_control_distance_from_diagonal/positive_wholebrain_space-MNI152NLin2009cAsym_tfce_p_tstat1.nii.gz
- fmri_nii_files/Supplementary_Figure_7_prospective_value_difference_effect_control_distance_from_diagonal/negative_wholebrain_space-MNI152NLin2009cAsym_tfce_corrp_tstat1.nii.gz
- fmri_nii_files/Supplementary_Figure_7_prospective_value_difference_effect_control_distance_from_diagonal/positive_wholebrain_space-MNI152NLin2009cAsym_vox_corrp_tstat1.nii.gz
- fmri_nii_files/Supplementary_Figure_7_prospective_value_difference_effect_control_distance_from_diagonal/negative_wholebrain_space-MNI152NLin2009cAsym_vox_corrp_tstat1.nii.gz
- fmri_nii_files/Supplementary_Figure_7_prospective_value_difference_effect_control_distance_from_diagonal/positive_wholebrain_space-MNI152NLin2009cAsym_tstat1.nii.gz
- fmri_nii_files/Supplementary_Figure_7_prospective_value_difference_effect_control_distance_from_diagonal/negative_wholebrain_space-MNI152NLin2009cAsym_vox_p_tstat1.nii.gz
- fmri_nii_files/Supplementary_Figure_7_prospective_value_difference_effect_control_distance_from_diagonal/positive_wholebrain_space-MNI152NLin2009cAsym_tfce_corrp_tstat1.nii.gz
- fmri_nii_files/Supplementary_Figure_7_prospective_value_difference_effect_control_distance_from_diagonal/positive_wholebrain_space-MNI152NLin2009cAsym_vox_p_tstat1.nii.gz
- fmri_nii_files/Supplementary_Figure_6b_prospective_value_difference_effect_control_correct_trials/negative_wholebrain_space-MNI152NLin2009cAsym_tstat1.nii.gz
- fmri_nii_files/Supplementary_Figure_6b_prospective_value_difference_effect_control_correct_trials/positive_wholebrain_space-MNI152NLin2009cAsym_vox_p_tstat1.nii.gz
- fmri_nii_files/Supplementary_Figure_6b_prospective_value_difference_effect_control_correct_trials/negative_wholebrain_space-MNI152NLin2009cAsym_vox_p_tstat1.nii.gz
- fmri_nii_files/Supplementary_Figure_6b_prospective_value_difference_effect_control_correct_trials/positive_wholebrain_space-MNI152NLin2009cAsym_tfce_corrp_tstat1.nii.gz
- fmri_nii_files/Supplementary_Figure_6b_prospective_value_difference_effect_control_correct_trials/negative_wholebrain_space-MNI152NLin2009cAsym_tfce_corrp_tstat1.nii.gz
- fmri_nii_files/Supplementary_Figure_6b_prospective_value_difference_effect_control_correct_trials/positive_wholebrain_space-MNI152NLin2009cAsym_tstat1.nii.gz
- fmri_nii_files/Supplementary_Figure_6b_prospective_value_difference_effect_control_correct_trials/negative_wholebrain_space-MNI152NLin2009cAsym_vox_corrp_tstat1.nii.gz
- fmri_nii_files/Supplementary_Figure_6b_prospective_value_difference_effect_control_correct_trials/negative_wholebrain_space-MNI152NLin2009cAsym_tfce_p_tstat1.nii.gz
- fmri_nii_files/Supplementary_Figure_6b_prospective_value_difference_effect_control_correct_trials/positive_wholebrain_space-MNI152NLin2009cAsym_vox_corrp_tstat1.nii.gz
- fmri_nii_files/Supplementary_Figure_6b_prospective_value_difference_effect_control_correct_trials/positive_wholebrain_space-MNI152NLin2009cAsym_tfce_p_tstat1.nii.gz
- fmri_nii_files/Supplementary_Figure_8_choice_decoding_effect/mask_OTC_mni_probability.nii.gz
- fmri_nii_files/Supplementary_Figure_6a_value_difference_effect_control_correct_trials/positive_wholebrain_space-MNI152NLin2009cAsym_tfce_corrp_tstat1.nii.gz
- fmri_nii_files/Supplementary_Figure_6a_value_difference_effect_control_correct_trials/positive_wholebrain_space-MNI152NLin2009cAsym_tfce_p_tstat1.nii.gz
- fmri_nii_files/Supplementary_Figure_6a_value_difference_effect_control_correct_trials/negative_wholebrain_space-MNI152NLin2009cAsym_vox_p_tstat1.nii.gz
- fmri_nii_files/Supplementary_Figure_6a_value_difference_effect_control_correct_trials/positive_wholebrain_space-MNI152NLin2009cAsym_vox_p_tstat1.nii.gz
- fmri_nii_files/Supplementary_Figure_6a_value_difference_effect_control_correct_trials/negative_wholebrain_space-MNI152NLin2009cAsym_tfce_p_tstat1.nii.gz
- fmri_nii_files/Supplementary_Figure_6a_value_difference_effect_control_correct_trials/negative_wholebrain_space-MNI152NLin2009cAsym_tstat1.nii.gz
- fmri_nii_files/Supplementary_Figure_6a_value_difference_effect_control_correct_trials/negative_wholebrain_space-MNI152NLin2009cAsym_tfce_corrp_tstat1.nii.gz
- fmri_nii_files/Supplementary_Figure_6a_value_difference_effect_control_correct_trials/negative_wholebrain_space-MNI152NLin2009cAsym_vox_corrp_tstat1.nii.gz
- fmri_nii_files/Supplementary_Figure_6a_value_difference_effect_control_correct_trials/positive_wholebrain_space-MNI152NLin2009cAsym_tstat1.nii.gz
- fmri_nii_files/Supplementary_Figure_6a_value_difference_effect_control_correct_trials/positive_wholebrain_space-MNI152NLin2009cAsym_vox_corrp_tstat1.nii.gz
- fmri_nii_files/Figure_3b_hexadirectional_effect/positive_wholebrain_space-MNI152NLin2009cAsym_tfce_p_tstat1.nii.gz
- fmri_nii_files/Figure_3b_hexadirectional_effect/positive_EC_space-MNI152NLin2009cAsym_tfce_p_tstat1.nii.gz
- fmri_nii_files/Figure_3b_hexadirectional_effect/positive_EC_space-MNI152NLin2009cAsym_tfce_corrp_tstat1.nii.gz
- fmri_nii_files/Figure_3b_hexadirectional_effect/positive_EC_space-MNI152NLin2009cAsym_tstat1.nii.gz
- fmri_nii_files/Figure_3b_hexadirectional_effect/mask_EC_SMC.nii.gz
- fmri_nii_files/Figure_3b_hexadirectional_effect/positive_EC_space-MNI152NLin2009cAsym_vox_p_tstat1.nii.gz
- fmri_nii_files/Figure_3b_hexadirectional_effect/positive_wholebrain_space-MNI152NLin2009cAsym_tstat1.nii.gz
- fmri_nii_files/Figure_3b_hexadirectional_effect/positive_wholebrain_space-MNI152NLin2009cAsym_tfce_corrp_tstat1.nii.gz
- fmri_nii_files/Figure_3b_hexadirectional_effect/positive_EC_space-MNI152NLin2009cAsym_vox_corrp_tstat1.nii.gz
- fmri_nii_files/Figure_3b_hexadirectional_effect/positive_wholebrain_space-MNI152NLin2009cAsym_vox_corrp_tstat1.nii.gz
- fmri_nii_files/Figure_3b_hexadirectional_effect/positive_wholebrain_space-MNI152NLin2009cAsym_vox_p_tstat1.nii.gz
- fmri_nii_files/Figure_4a_value_difference_effect/positive_wholebrain_space-MNI152NLin2009cAsym_vox_corrp_tstat1.nii.gz
- fmri_nii_files/Figure_4a_value_difference_effect/negative_wholebrain_space-MNI152NLin2009cAsym_tstat1.nii.gz
- fmri_nii_files/Figure_4a_value_difference_effect/positive_wholebrain_space-MNI152NLin2009cAsym_tfce_corrp_tstat1.nii.gz
- fmri_nii_files/Figure_4a_value_difference_effect/negative_wholebrain_space-MNI152NLin2009cAsym_vox_corrp_tstat1.nii.gz
- fmri_nii_files/Figure_4a_value_difference_effect/negative_wholebrain_space-MNI152NLin2009cAsym_tfce_p_tstat1.nii.gz
- fmri_nii_files/Figure_4a_value_difference_effect/negative_wholebrain_space-MNI152NLin2009cAsym_tfce_corrp_tstat1.nii.gz
- fmri_nii_files/Figure_4a_value_difference_effect/negative_wholebrain_space-MNI152NLin2009cAsym_vox_p_tstat1.nii.gz
- fmri_nii_files/Figure_4a_value_difference_effect/positive_wholebrain_space-MNI152NLin2009cAsym_vox_p_tstat1.nii.gz
- fmri_nii_files/Figure_4a_value_difference_effect/positive_wholebrain_space-MNI152NLin2009cAsym_tfce_p_tstat1.nii.gz
- fmri_nii_files/Figure_4a_value_difference_effect/positive_wholebrain_space-MNI152NLin2009cAsym_tstat1.nii.gz
- sourcedata_figures.xlsx
- __MACOSX/._sourcedata_figures.xlsx
