# Supplementary material for: Grid-like entorhinal representation of an abstract value space during prospective decision making
Source: Nat Commun. 2024 Feb 9;15:1198. doi: 10.1038/s41467-024-45127-z (PMC10858181; doi:10.1038/s41467-024-45127-z)
Supplement: Supplementary file 4 — Source Data [file 41467_2024_45127_MOESM4_ESM.zip › sourcedata_figures.xlsx]

## Sheet: Figure_2a
	subject	score_mean
0	sub-01	0.8
1	sub-02	0.970588
2	sub-03	0.776119
3	sub-04	0.867647
4	sub-05	0.859155
5	sub-06	0.75
6	sub-08	0.898551
7	sub-09	0.797101
8	sub-10	0.929577
9	sub-11	0.830986
10	sub-12	0.869565
11	sub-14	0.913043
12	sub-15	0.941176
13	sub-17	0.928571
14	sub-18	0.957143
15	sub-19	0.9
16	sub-20	0.771429
17	sub-21	0.941176
18	sub-22	0.850746
19	sub-24	0.84507
20	sub-25	0.885714
21	sub-26	0.84127
22	sub-27	0.8
23	sub-28	0.956522
24	sub-29	0.887324
25	sub-30	0.916667
26	sub-31	0.941176
27	sub-34	0.971014
28	sub-35	0.828571
29	sub-36	0.985714
30	sub-37	0.915493
31	sub-38	0.8
32	sub-40	0.927536
33	sub-41	0.910448
34	sub-42	0.869565
35	sub-43	0.833333
36	sub-44	0.857143
37	sub-45	0.909091
38	sub-46	0.971429
39	sub-47	0.901408
40	sub-48	0.914286
41	sub-49	0.928571
42	sub-50	0.84058
43	sub-51	0.774648
44	sub-52	0.736111
45	sub-53	0.838235

## Sheet: Figure_2b
	subject	switch_pre_post	score_mean
0	sub-01	post	0.875
1	sub-01	pre	0.75
2	sub-01	switch	0.722222
3	sub-02	post	1
4	sub-02	pre	0.888889
5	sub-02	switch	0.9375
6	sub-03	post	0.857143
7	sub-03	pre	0.6
8	sub-03	switch	0.5625
9	sub-04	post	1
10	sub-04	pre	0.625
11	sub-04	switch	0.625
12	sub-05	post	0.875
13	sub-05	pre	0.777778
14	sub-05	switch	0.777778
15	sub-06	post	1
16	sub-06	pre	1
17	sub-06	switch	0
18	sub-08	post	1
19	sub-08	pre	0.888889
20	sub-08	switch	0.8125
21	sub-09	post	0.833333
22	sub-09	pre	0.5
23	sub-09	switch	0.8125
24	sub-10	post	1
25	sub-10	pre	0.8
26	sub-10	switch	0.941176
27	sub-11	post	0.888889
28	sub-11	pre	0.555556
29	sub-11	switch	0.722222
30	sub-12	post	1
31	sub-12	pre	0.857143
32	sub-12	switch	0.647059
33	sub-14	post	1
34	sub-14	pre	0.75
35	sub-14	switch	0.823529
36	sub-15	post	1
37	sub-15	pre	0.625
38	sub-15	switch	1
39	sub-17	post	1
40	sub-17	pre	0.625
41	sub-17	switch	0.882353
42	sub-18	post	1
43	sub-18	pre	0.888889
44	sub-18	switch	0.875
45	sub-19	post	1
46	sub-19	pre	0.5
47	sub-19	switch	0.941176
48	sub-20	post	0.888889
49	sub-20	pre	0.75
50	sub-20	switch	0.529412
51	sub-21	post	1
52	sub-21	pre	0.875
53	sub-21	switch	0.875
54	sub-22	post	0.875
55	sub-22	pre	0.714286
56	sub-22	switch	0.764706
57	sub-24	post	0.888889
58	sub-24	pre	0.75
59	sub-24	switch	0.722222
60	sub-25	post	1
61	sub-25	pre	0.666667
62	sub-25	switch	0.764706
63	sub-26	post	0.875
64	sub-26	pre	0.875
65	sub-26	switch	0.666667
66	sub-27	post	0.875
67	sub-27	pre	0.625
68	sub-27	switch	0.777778
69	sub-28	post	1
70	sub-28	pre	1
71	sub-28	switch	0.823529
72	sub-29	post	1
73	sub-29	pre	0.888889
74	sub-29	switch	0.705882
75	sub-30	post	1
76	sub-30	pre	0.666667
77	sub-30	switch	0.888889
78	sub-31	post	1
79	sub-31	pre	0.571429
80	sub-31	switch	0.9375
81	sub-34	post	1
82	sub-34	pre	1
83	sub-34	switch	0.888889
84	sub-35	post	0.777778
85	sub-35	pre	0.75
86	sub-35	switch	0.722222
87	sub-36	post	1
88	sub-36	pre	0.888889
89	sub-36	switch	1
90	sub-37	post	1
91	sub-37	pre	0.625
92	sub-37	switch	0.888889
93	sub-38	post	0.888889
94	sub-38	pre	0.555556
95	sub-38	switch	0.647059
96	sub-40	post	1
97	sub-40	pre	0.714286
98	sub-40	switch	0.882353
99	sub-41	post	1
100	sub-41	pre	0.75
101	sub-41	switch	0.8
102	sub-42	post	0.888889
103	sub-42	pre	0.5
104	sub-42	switch	0.8125
105	sub-43	post	1
106	sub-43	pre	0.5
107	sub-43	switch	0.722222
108	sub-44	post	1
109	sub-44	pre	0.666667
110	sub-44	switch	0.647059
111	sub-45	post	1
112	sub-45	pre	0.75
113	sub-45	switch	0.75
114	sub-46	post	1
115	sub-46	pre	1
116	sub-46	switch	0.875
117	sub-47	post	1
118	sub-47	pre	0.75
119	sub-47	switch	0.888889
120	sub-48	post	1
121	sub-48	pre	0.888889
122	sub-48	switch	0.8125
123	sub-49	post	1
124	sub-49	pre	0.875
125	sub-49	switch	0.882353
126	sub-50	post	0.875
127	sub-50	pre	0.625
128	sub-50	switch	0.722222
129	sub-51	post	1
130	sub-51	pre	0.875
131	sub-51	switch	0.388889
132	sub-52	post	0.777778
133	sub-52	pre	0.555556
134	sub-52	switch	0.777778
135	sub-53	post	1
136	sub-53	pre	0.714286
137	sub-53	switch	0.8125

## Sheet: Figure_2c
	subject	condition	coeff
0	sub-01	all_trials	0.859283
1	sub-02	all_trials	5.32313
2	sub-03	all_trials	1.40738
3	sub-04	all_trials	3.79194
4	sub-05	all_trials	0.647136
5	sub-06	all_trials	3.00418
6	sub-08	all_trials	0.40789
7	sub-09	all_trials	0.82864
8	sub-10	all_trials	0.249997
9	sub-11	all_trials	1.10304
10	sub-12	all_trials	0.852787
11	sub-14	all_trials	0.572933
12	sub-15	all_trials	1.08989
13	sub-17	all_trials	4.22332
14	sub-18	all_trials	3.29356
15	sub-19	all_trials	0.875449
16	sub-20	all_trials	0.588842
17	sub-21	all_trials	0.646162
18	sub-22	all_trials	0.73611
19	sub-24	all_trials	1.33763
20	sub-25	all_trials	1.30416
21	sub-26	all_trials	1.55355
22	sub-27	all_trials	0.161177
23	sub-28	all_trials	3.28884
24	sub-29	all_trials	0.883332
25	sub-30	all_trials	1.47473
26	sub-31	all_trials	4.15435
27	sub-34	all_trials	4.76567
28	sub-35	all_trials	1.23754
29	sub-36	all_trials	3.02883
30	sub-37	all_trials	1.67092
31	sub-38	all_trials	0.871651
32	sub-40	all_trials	1.1834
33	sub-41	all_trials	1.40635
34	sub-42	all_trials	1.73595
35	sub-43	all_trials	2.13326
36	sub-44	all_trials	1.91614
37	sub-45	all_trials	4.46174
38	sub-47	all_trials	0.206949
39	sub-48	all_trials	0.413033
40	sub-49	all_trials	0.374707
41	sub-50	all_trials	1.36964
42	sub-51	all_trials	1.28074
43	sub-52	all_trials	0.276362
44	sub-53	all_trials	0.67608
45	sub-01	switch_trials_only	0.788291
46	sub-02	switch_trials_only	1.07875
47	sub-03	switch_trials_only	0.646138
48	sub-04	switch_trials_only	0.676608
49	sub-05	switch_trials_only	0.317963
50	sub-06	switch_trials_only	1.31952
51	sub-08	switch_trials_only	0.667823
52	sub-09	switch_trials_only	-0.6341
53	sub-10	switch_trials_only	0.223969
54	sub-11	switch_trials_only	0.13651
55	sub-12	switch_trials_only	1.13373
56	sub-14	switch_trials_only	0.0580049
57	sub-15	switch_trials_only	0.899818
58	sub-17	switch_trials_only	0.637397
59	sub-18	switch_trials_only	0.737331
60	sub-19	switch_trials_only	0.919698
61	sub-20	switch_trials_only	0.946487
62	sub-21	switch_trials_only	0.940368
63	sub-22	switch_trials_only	-0.00362086
64	sub-24	switch_trials_only	0.804678
65	sub-25	switch_trials_only	1.37686
66	sub-26	switch_trials_only	0.624476
67	sub-27	switch_trials_only	0.246187
68	sub-28	switch_trials_only	0.5142
69	sub-29	switch_trials_only	0.720509
70	sub-30	switch_trials_only	0.676718
71	sub-31	switch_trials_only	0.739183
72	sub-34	switch_trials_only	0.874026
73	sub-35	switch_trials_only	0.407781
74	sub-36	switch_trials_only	0.3793
75	sub-37	switch_trials_only	0.997465
76	sub-38	switch_trials_only	0.181516
77	sub-40	switch_trials_only	0.146981
78	sub-41	switch_trials_only	0.290752
79	sub-42	switch_trials_only	0.947934
80	sub-43	switch_trials_only	0.837893
81	sub-44	switch_trials_only	0.778128
82	sub-45	switch_trials_only	0.99244
83	sub-47	switch_trials_only	2.50808
84	sub-48	switch_trials_only	0.803913
85	sub-49	switch_trials_only	3.31785
86	sub-50	switch_trials_only	0.256365
87	sub-51	switch_trials_only	1.67222
88	sub-52	switch_trials_only	-0.211256
89	sub-53	switch_trials_only	4.19314

## Sheet: Figure_2e
	subject	model	AIC
0	sub-01	rescorla_wagner_prospective_target	69.3372
1	sub-01	rescorla_wagner_original	75.8089
2	sub-02	rescorla_wagner_prospective_target	21.1693
3	sub-02	rescorla_wagner_original	52.723
4	sub-03	rescorla_wagner_prospective_target	63.3311
5	sub-03	rescorla_wagner_original	69.391
6	sub-04	rescorla_wagner_prospective_target	41.8561
7	sub-04	rescorla_wagner_original	52.7949
8	sub-05	rescorla_wagner_prospective_target	68.1067
9	sub-05	rescorla_wagner_original	72.7295
10	sub-06	rescorla_wagner_prospective_target	30.033
11	sub-06	rescorla_wagner_original	29.82
12	sub-08	rescorla_wagner_prospective_target	60.1292
13	sub-08	rescorla_wagner_original	66.355
14	sub-09	rescorla_wagner_prospective_target	68.8864
15	sub-09	rescorla_wagner_original	79.5295
16	sub-10	rescorla_wagner_prospective_target	58.717
17	sub-10	rescorla_wagner_original	67.0074
18	sub-11	rescorla_wagner_prospective_target	65.7756
19	sub-11	rescorla_wagner_original	71.6504
20	sub-12	rescorla_wagner_prospective_target	60.4457
21	sub-12	rescorla_wagner_original	62.5958
22	sub-14	rescorla_wagner_prospective_target	56.5666
23	sub-14	rescorla_wagner_original	66.8866
24	sub-15	rescorla_wagner_prospective_target	38.7887
25	sub-15	rescorla_wagner_original	61.2479
26	sub-17	rescorla_wagner_prospective_target	34.694
27	sub-17	rescorla_wagner_original	56.3468
28	sub-18	rescorla_wagner_prospective_target	26.1491
29	sub-18	rescorla_wagner_original	44.6407
30	sub-19	rescorla_wagner_prospective_target	52.1833
31	sub-19	rescorla_wagner_original	70.2881
32	sub-20	rescorla_wagner_prospective_target	77.941
33	sub-20	rescorla_wagner_original	78.298
34	sub-21	rescorla_wagner_prospective_target	47.0986
35	sub-21	rescorla_wagner_original	56.2207
36	sub-22	rescorla_wagner_prospective_target	62.9798
37	sub-22	rescorla_wagner_original	69.5487
38	sub-24	rescorla_wagner_prospective_target	59.5641
39	sub-24	rescorla_wagner_original	68.8413
40	sub-25	rescorla_wagner_prospective_target	52.8209
41	sub-25	rescorla_wagner_original	60.7605
42	sub-26	rescorla_wagner_prospective_target	51.7279
43	sub-26	rescorla_wagner_original	54.7346
44	sub-27	rescorla_wagner_prospective_target	82.3447
45	sub-27	rescorla_wagner_original	83.2781
46	sub-28	rescorla_wagner_prospective_target	25.508
47	sub-28	rescorla_wagner_original	48.4171
48	sub-29	rescorla_wagner_prospective_target	58.3492
49	sub-29	rescorla_wagner_original	62.9239
50	sub-30	rescorla_wagner_prospective_target	43.509
51	sub-30	rescorla_wagner_original	64.9854
52	sub-31	rescorla_wagner_prospective_target	25.1997
53	sub-31	rescorla_wagner_original	56.4186
54	sub-34	rescorla_wagner_prospective_target	21.5311
55	sub-34	rescorla_wagner_original	49.5702
56	sub-35	rescorla_wagner_prospective_target	64.1553
57	sub-35	rescorla_wagner_original	69.022
58	sub-36	rescorla_wagner_prospective_target	19.6865
59	sub-36	rescorla_wagner_original	54.0336
60	sub-37	rescorla_wagner_prospective_target	42.9059
61	sub-37	rescorla_wagner_original	66.8769
62	sub-38	rescorla_wagner_prospective_target	70.6779
63	sub-38	rescorla_wagner_original	73.2093
64	sub-40	rescorla_wagner_prospective_target	44.2515
65	sub-40	rescorla_wagner_original	60.0836
66	sub-41	rescorla_wagner_prospective_target	46.4249
67	sub-41	rescorla_wagner_original	57.0853
68	sub-42	rescorla_wagner_prospective_target	50.6113
69	sub-42	rescorla_wagner_original	61.0967
70	sub-43	rescorla_wagner_prospective_target	53.6316
71	sub-43	rescorla_wagner_original	67.0739
72	sub-44	rescorla_wagner_prospective_target	52.2309
73	sub-44	rescorla_wagner_original	60.8982
74	sub-45	rescorla_wagner_prospective_target	31.6017
75	sub-45	rescorla_wagner_original	47.11
76	sub-46	rescorla_wagner_prospective_target	15.1617
77	sub-46	rescorla_wagner_original	44.0546
78	sub-47	rescorla_wagner_prospective_target	68.6076
79	sub-47	rescorla_wagner_original	76.9335
80	sub-48	rescorla_wagner_prospective_target	59.1986
81	sub-48	rescorla_wagner_original	66.1039
82	sub-49	rescorla_wagner_prospective_target	55.9342
83	sub-49	rescorla_wagner_original	67.8852
84	sub-50	rescorla_wagner_prospective_target	59.925
85	sub-50	rescorla_wagner_original	65.5442
86	sub-51	rescorla_wagner_prospective_target	67.4091
87	sub-51	rescorla_wagner_original	68.0678
88	sub-52	rescorla_wagner_prospective_target	89.8113
89	sub-52	rescorla_wagner_original	94.0496
90	sub-53	rescorla_wagner_prospective_target	66.2186
91	sub-53	rescorla_wagner_original	73.8321

## Sheet: Figure_2f
	subject	rwpt_alpha	sbsod_score
0	sub-01	1.62479	4.93333
1	sub-02	1.05761	5.93333
2	sub-03	1.25022	4.86667
3	sub-04	0.911927	2.06667
4	sub-05	0.988807	2.26667
5	sub-06	0.404802	3.53333
6	sub-08	1.19495	6.73333
7	sub-09	1.37048	5.2
8	sub-10	1.08376	4.8
9	sub-11	1.22226	5.86667
10	sub-12	0.780361	6.33333
11	sub-14	1.28797	5.8
12	sub-15	1.29548	5.73333
13	sub-17	1.05659	3.33333
14	sub-18	0.875851	5.86667
15	sub-19	1.30755	6.4
16	sub-20	0.631706	3.8
17	sub-21	0.990535	3.33333
18	sub-22	1.1203	5.86667
19	sub-24	1.53332	3.26667
20	sub-25	0.987267	2.26667
21	sub-26	0.792752	4.73333
22	sub-27	0.789033	4.93333
23	sub-28	0.873908	3.2
24	sub-29	0.944624	5.2
25	sub-30	1.35	5.6
26	sub-31	1.3911	5.73333
27	sub-34	0.857815	5.33333
28	sub-35	0.928307	6.33333
29	sub-36	1.1008	3.26667
30	sub-37	1.28856	5.33333
31	sub-38	0.91763	3.86667
32	sub-40	1.40608	4.53333
33	sub-41	1.05028	3.8
34	sub-42	1.10399	4.13333
35	sub-43	1.1557	5.93333
36	sub-44	1.16955	5.86667
37	sub-45	0.841767	3.4
38	sub-46	0.959368	5.46667
39	sub-47	1.36175	5.86667
40	sub-48	1.27852	5.53333
41	sub-49	1.23298	5.33333
42	sub-50	0.939888	4
43	sub-51	0.64675	3.4
44	sub-52	1.46866	5.2
45	sub-53	1.32995	4.66667

## Sheet: Figure_3c
	subject	effect_size
0	sub-01	0.0116444
1	sub-02	0.0314259
2	sub-03	0.057256
3	sub-04	-0.00635431
4	sub-05	0.103408
5	sub-06	0.0169105
6	sub-08	0.0439975
7	sub-09	-0.0359799
8	sub-10	0.0132538
9	sub-11	-0.0148835
10	sub-12	-0.0252213
11	sub-14	0.0949908
12	sub-15	0.00483429
13	sub-17	-0.00656388
14	sub-18	0.0875594
15	sub-19	-0.0231211
16	sub-20	0.0526027
17	sub-21	0.0292039
18	sub-22	0.0350312
19	sub-24	0.0582021
20	sub-25	0.00458462
21	sub-26	0.0115338
22	sub-27	0.0183204
23	sub-28	-0.0358466
24	sub-29	0.0352694
25	sub-30	0.0123355
26	sub-31	-0.00711103
27	sub-34	-0.0520655
28	sub-35	0.0128085
29	sub-36	0.0303536
30	sub-37	0.0417775
31	sub-38	0.131143
32	sub-40	0.0283726
33	sub-41	0.00307595
34	sub-42	-0.0337508
35	sub-43	-0.000677172
36	sub-44	-0.0433117
37	sub-45	-0.0184224
38	sub-46	0.0157877
39	sub-47	0.0466671
40	sub-48	0.0329253
41	sub-49	0.0518834
42	sub-50	0.0657581
43	sub-51	0.0653289
44	sub-52	-0.0305288
45	sub-53	-0.0199368

## Sheet: Figure_3d
	subject	condition	effect_size
0	sub-01	6-fold_glm_peak_bins_contrast_bin_0°	0.033654
1	sub-01	6-fold_glm_peak_bins_contrast_bin_30°	-0.13872
2	sub-01	6-fold_glm_peak_bins_contrast_bin_60°	-0.0579577
3	sub-01	6-fold_glm_peak_bins_contrast_bin_90°	-0.0640431
4	sub-01	6-fold_glm_peak_bins_contrast_bin_120°	0.102164
5	sub-01	6-fold_glm_peak_bins_contrast_bin_150°	-0.0338837
6	sub-01	6-fold_glm_peak_bins_contrast_bin_180°	0.0348594
7	sub-01	6-fold_glm_peak_bins_contrast_bin_210°	0.137189
8	sub-01	6-fold_glm_peak_bins_contrast_bin_240°	-0.033789
9	sub-01	6-fold_glm_peak_bins_contrast_bin_270°	-0.00865437
10	sub-01	6-fold_glm_peak_bins_contrast_bin_300°	-0.107775
11	sub-01	6-fold_glm_peak_bins_contrast_bin_330°	0.0976964
12	sub-02	6-fold_glm_peak_bins_contrast_bin_0°	0.0220097
13	sub-02	6-fold_glm_peak_bins_contrast_bin_30°	0.0181918
14	sub-02	6-fold_glm_peak_bins_contrast_bin_60°	0.069259
15	sub-02	6-fold_glm_peak_bins_contrast_bin_90°	-0.0438846
16	sub-02	6-fold_glm_peak_bins_contrast_bin_120°	-0.00373862
17	sub-02	6-fold_glm_peak_bins_contrast_bin_150°	-0.0568794
18	sub-02	6-fold_glm_peak_bins_contrast_bin_180°	-0.0124032
19	sub-02	6-fold_glm_peak_bins_contrast_bin_210°	-0.00105398
20	sub-02	6-fold_glm_peak_bins_contrast_bin_240°	0.000866201
21	sub-02	6-fold_glm_peak_bins_contrast_bin_270°	-0.0844558
22	sub-02	6-fold_glm_peak_bins_contrast_bin_300°	0.0291712
23	sub-02	6-fold_glm_peak_bins_contrast_bin_330°	-0.00917718
24	sub-03	6-fold_glm_peak_bins_contrast_bin_0°	0.0132738
25	sub-03	6-fold_glm_peak_bins_contrast_bin_30°	-0.0552695
26	sub-03	6-fold_glm_peak_bins_contrast_bin_60°	0.077325
27	sub-03	6-fold_glm_peak_bins_contrast_bin_90°	-0.0591899
28	sub-03	6-fold_glm_peak_bins_contrast_bin_120°	-0.0661466
29	sub-03	6-fold_glm_peak_bins_contrast_bin_150°	0.0241973
30	sub-03	6-fold_glm_peak_bins_contrast_bin_180°	0.0574013
31	sub-03	6-fold_glm_peak_bins_contrast_bin_210°	-0.0849083
32	sub-03	6-fold_glm_peak_bins_contrast_bin_240°	0.0752614
33	sub-03	6-fold_glm_peak_bins_contrast_bin_270°	-0.0481998
34	sub-03	6-fold_glm_peak_bins_contrast_bin_300°	-0.028085
35	sub-03	6-fold_glm_peak_bins_contrast_bin_330°	0.0358811
36	sub-04	6-fold_glm_peak_bins_contrast_bin_0°	-0.102727
37	sub-04	6-fold_glm_peak_bins_contrast_bin_30°	0.0123352
38	sub-04	6-fold_glm_peak_bins_contrast_bin_60°	0.0716758
39	sub-04	6-fold_glm_peak_bins_contrast_bin_90°	-0.112039
40	sub-04	6-fold_glm_peak_bins_contrast_bin_120°	0.0899526
41	sub-04	6-fold_glm_peak_bins_contrast_bin_150°	-0.0370887
42	sub-04	6-fold_glm_peak_bins_contrast_bin_180°	-0.0264209
43	sub-04	6-fold_glm_peak_bins_contrast_bin_210°	0.0705785
44	sub-04	6-fold_glm_peak_bins_contrast_bin_240°	-0.0998219
45	sub-04	6-fold_glm_peak_bins_contrast_bin_270°	0.0342045
46	sub-04	6-fold_glm_peak_bins_contrast_bin_300°	-0.0664913
47	sub-04	6-fold_glm_peak_bins_contrast_bin_330°	-0.0313154
48	sub-05	6-fold_glm_peak_bins_contrast_bin_0°	0.135057
49	sub-05	6-fold_glm_peak_bins_contrast_bin_30°	-0.0996233
50	sub-05	6-fold_glm_peak_bins_contrast_bin_60°	-0.0693301
51	sub-05	6-fold_glm_peak_bins_contrast_bin_90°	-0.243597
52	sub-05	6-fold_glm_peak_bins_contrast_bin_120°	-0.163141
53	sub-05	6-fold_glm_peak_bins_contrast_bin_150°	-0.216618
54	sub-05	6-fold_glm_peak_bins_contrast_bin_180°	-0.0409484
55	sub-05	6-fold_glm_peak_bins_contrast_bin_210°	-0.162736
56	sub-05	6-fold_glm_peak_bins_contrast_bin_240°	0.249868
57	sub-05	6-fold_glm_peak_bins_contrast_bin_270°	-0.184764
58	sub-05	6-fold_glm_peak_bins_contrast_bin_300°	-0.0577541
59	sub-05	6-fold_glm_peak_bins_contrast_bin_330°	-0.169811
60	sub-06	6-fold_glm_peak_bins_contrast_bin_0°	0.0705816
61	sub-06	6-fold_glm_peak_bins_contrast_bin_30°	0.0261794
62	sub-06	6-fold_glm_peak_bins_contrast_bin_60°	-0.00961649
63	sub-06	6-fold_glm_peak_bins_contrast_bin_90°	-0.0383317
64	sub-06	6-fold_glm_peak_bins_contrast_bin_120°	0.0404259
65	sub-06	6-fold_glm_peak_bins_contrast_bin_150°	0.0252747
66	sub-06	6-fold_glm_peak_bins_contrast_bin_180°	-0.0106586
67	sub-06	6-fold_glm_peak_bins_contrast_bin_210°	-0.0542039
68	sub-06	6-fold_glm_peak_bins_contrast_bin_240°	-0.059044
69	sub-06	6-fold_glm_peak_bins_contrast_bin_270°	-0.0525653
70	sub-06	6-fold_glm_peak_bins_contrast_bin_300°	-0.00661999
71	sub-06	6-fold_glm_peak_bins_contrast_bin_330°	-0.0379374
72	sub-08	6-fold_glm_peak_bins_contrast_bin_0°	0.0461329
73	sub-08	6-fold_glm_peak_bins_contrast_bin_30°	0.0541191
74	sub-08	6-fold_glm_peak_bins_contrast_bin_60°	-0.189822
75	sub-08	6-fold_glm_peak_bins_contrast_bin_90°	0.0136644
76	sub-08	6-fold_glm_peak_bins_contrast_bin_120°	0.0773343
77	sub-08	6-fold_glm_peak_bins_contrast_bin_150°	-0.134054
78	sub-08	6-fold_glm_peak_bins_contrast_bin_180°	0.116648
79	sub-08	6-fold_glm_peak_bins_contrast_bin_210°	0.0335326
80	sub-08	6-fold_glm_peak_bins_contrast_bin_240°	0.0019022
81	sub-08	6-fold_glm_peak_bins_contrast_bin_270°	-0.20744
82	sub-08	6-fold_glm_peak_bins_contrast_bin_300°	-0.114027
83	sub-08	6-fold_glm_peak_bins_contrast_bin_330°	0.017494
84	sub-09	6-fold_glm_peak_bins_contrast_bin_0°	0.0284133
85	sub-09	6-fold_glm_peak_bins_contrast_bin_30°	0.0893934
86	sub-09	6-fold_glm_peak_bins_contrast_bin_60°	0.0208697
87	sub-09	6-fold_glm_peak_bins_contrast_bin_90°	0.01153
88	sub-09	6-fold_glm_peak_bins_contrast_bin_120°	-0.150444
89	sub-09	6-fold_glm_peak_bins_contrast_bin_150°	0.0418464
90	sub-09	6-fold_glm_peak_bins_contrast_bin_180°	-0.0328108
91	sub-09	6-fold_glm_peak_bins_contrast_bin_210°	0.0521089
92	sub-09	6-fold_glm_peak_bins_contrast_bin_240°	-0.00920704
93	sub-09	6-fold_glm_peak_bins_contrast_bin_270°	-0.0617445
94	sub-09	6-fold_glm_peak_bins_contrast_bin_300°	-0.0522953
95	sub-09	6-fold_glm_peak_bins_contrast_bin_330°	-0.0425763
96	sub-10	6-fold_glm_peak_bins_contrast_bin_0°	-0.0911531
97	sub-10	6-fold_glm_peak_bins_contrast_bin_30°	5.41691e-05
98	sub-10	6-fold_glm_peak_bins_contrast_bin_60°	0.0418489
99	sub-10	6-fold_glm_peak_bins_contrast_bin_90°	-0.202001
100	sub-10	6-fold_glm_peak_bins_contrast_bin_120°	0.0706862
101	sub-10	6-fold_glm_peak_bins_contrast_bin_150°	0.0177603
102	sub-10	6-fold_glm_peak_bins_contrast_bin_180°	-0.0550913
103	sub-10	6-fold_glm_peak_bins_contrast_bin_210°	-0.00761069
104	sub-10	6-fold_glm_peak_bins_contrast_bin_240°	0.0874895
105	sub-10	6-fold_glm_peak_bins_contrast_bin_270°	-0.00532405
106	sub-10	6-fold_glm_peak_bins_contrast_bin_300°	0.010785
107	sub-10	6-fold_glm_peak_bins_contrast_bin_330°	-0.00767128
108	sub-11	6-fold_glm_peak_bins_contrast_bin_0°	0.0271078
109	sub-11	6-fold_glm_peak_bins_contrast_bin_30°	-0.021216
110	sub-11	6-fold_glm_peak_bins_contrast_bin_60°	-0.0840525
111	sub-11	6-fold_glm_peak_bins_contrast_bin_90°	-0.0180666
112	sub-11	6-fold_glm_peak_bins_contrast_bin_120°	0.0723063
113	sub-11	6-fold_glm_peak_bins_contrast_bin_150°	-0.0290991
114	sub-11	6-fold_glm_peak_bins_contrast_bin_180°	-0.0720438
115	sub-11	6-fold_glm_peak_bins_contrast_bin_210°	0.104948
116	sub-11	6-fold_glm_peak_bins_contrast_bin_240°	-0.0147819
117	sub-11	6-fold_glm_peak_bins_contrast_bin_270°	-0.0165785
118	sub-11	6-fold_glm_peak_bins_contrast_bin_300°	0.00581903
119	sub-11	6-fold_glm_peak_bins_contrast_bin_330°	0.00712226
120	sub-12	6-fold_glm_peak_bins_contrast_bin_0°	0.057432
121	sub-12	6-fold_glm_peak_bins_contrast_bin_30°	-0.0995861
122	sub-12	6-fold_glm_peak_bins_contrast_bin_60°	-0.0397255
123	sub-12	6-fold_glm_peak_bins_contrast_bin_90°	0.0360719
124	sub-12	6-fold_glm_peak_bins_contrast_bin_120°	-0.00778917
125	sub-12	6-fold_glm_peak_bins_contrast_bin_150°	-0.0184414
126	sub-12	6-fold_glm_peak_bins_contrast_bin_180°	-0.155741
127	sub-12	6-fold_glm_peak_bins_contrast_bin_210°	-0.0336214
128	sub-12	6-fold_glm_peak_bins_contrast_bin_240°	-0.00699744
129	sub-12	6-fold_glm_peak_bins_contrast_bin_270°	-0.0414768
130	sub-12	6-fold_glm_peak_bins_contrast_bin_300°	0.144401
131	sub-12	6-fold_glm_peak_bins_contrast_bin_330°	0.0663485
132	sub-14	6-fold_glm_peak_bins_contrast_bin_0°	0.243178
133	sub-14	6-fold_glm_peak_bins_contrast_bin_30°	0.189745
134	sub-14	6-fold_glm_peak_bins_contrast_bin_60°	0.22087
135	sub-14	6-fold_glm_peak_bins_contrast_bin_90°	0.148495
136	sub-14	6-fold_glm_peak_bins_contrast_bin_120°	0.29684
137	sub-14	6-fold_glm_peak_bins_contrast_bin_150°	0.141994
138	sub-14	6-fold_glm_peak_bins_contrast_bin_180°	0.174544
139	sub-14	6-fold_glm_peak_bins_contrast_bin_210°	0.11481
140	sub-14	6-fold_glm_peak_bins_contrast_bin_240°	0.32602
141	sub-14	6-fold_glm_peak_bins_contrast_bin_270°	0.0508887
142	sub-14	6-fold_glm_peak_bins_contrast_bin_300°	0.0563397
143	sub-14	6-fold_glm_peak_bins_contrast_bin_330°	0.17293
144	sub-15	6-fold_glm_peak_bins_contrast_bin_0°	0.0428667
145	sub-15	6-fold_glm_peak_bins_contrast_bin_30°	-0.00849222
146	sub-15	6-fold_glm_peak_bins_contrast_bin_60°	0.0213976
147	sub-15	6-fold_glm_peak_bins_contrast_bin_90°	-0.0250513
148	sub-15	6-fold_glm_peak_bins_contrast_bin_120°	-0.0339146
149	sub-15	6-fold_glm_peak_bins_contrast_bin_150°	0.0227787
150	sub-15	6-fold_glm_peak_bins_contrast_bin_180°	-0.0104221
151	sub-15	6-fold_glm_peak_bins_contrast_bin_210°	-0.0431815
152	sub-15	6-fold_glm_peak_bins_contrast_bin_240°	-0.0344969
153	sub-15	6-fold_glm_peak_bins_contrast_bin_270°	-0.019593
154	sub-15	6-fold_glm_peak_bins_contrast_bin_300°	0.0197257
155	sub-15	6-fold_glm_peak_bins_contrast_bin_330°	0.0328989
156	sub-17	6-fold_glm_peak_bins_contrast_bin_0°	0.0148758
157	sub-17	6-fold_glm_peak_bins_contrast_bin_30°	0.166642
158	sub-17	6-fold_glm_peak_bins_contrast_bin_60°	-0.0291974
159	sub-17	6-fold_glm_peak_bins_contrast_bin_90°	0.0980143
160	sub-17	6-fold_glm_peak_bins_contrast_bin_120°	0.0489094
161	sub-17	6-fold_glm_peak_bins_contrast_bin_150°	0.0811456
162	sub-17	6-fold_glm_peak_bins_contrast_bin_180°	-0.0137747
163	sub-17	6-fold_glm_peak_bins_contrast_bin_210°	-0.15943
164	sub-17	6-fold_glm_peak_bins_contrast_bin_240°	-0.0512582
165	sub-17	6-fold_glm_peak_bins_contrast_bin_270°	-0.205945
166	sub-17	6-fold_glm_peak_bins_contrast_bin_300°	0.0161531
167	sub-17	6-fold_glm_peak_bins_contrast_bin_330°	0.0404866
168	sub-18	6-fold_glm_peak_bins_contrast_bin_0°	0.0602713
169	sub-18	6-fold_glm_peak_bins_contrast_bin_30°	0.00701494
170	sub-18	6-fold_glm_peak_bins_contrast_bin_60°	0.0448081
171	sub-18	6-fold_glm_peak_bins_contrast_bin_90°	-0.0254141
172	sub-18	6-fold_glm_peak_bins_contrast_bin_120°	0.0930685
173	sub-18	6-fold_glm_peak_bins_contrast_bin_150°	0.0125159
174	sub-18	6-fold_glm_peak_bins_contrast_bin_180°	0.0936021
175	sub-18	6-fold_glm_peak_bins_contrast_bin_210°	-0.139413
176	sub-18	6-fold_glm_peak_bins_contrast_bin_240°	0.00713888
177	sub-18	6-fold_glm_peak_bins_contrast_bin_270°	0.0106435
178	sub-18	6-fold_glm_peak_bins_contrast_bin_300°	0.0261912
179	sub-18	6-fold_glm_peak_bins_contrast_bin_330°	-0.268936
180	sub-19	6-fold_glm_peak_bins_contrast_bin_0°	0.109584
181	sub-19	6-fold_glm_peak_bins_contrast_bin_30°	-0.0292511
182	sub-19	6-fold_glm_peak_bins_contrast_bin_60°	-0.06448
183	sub-19	6-fold_glm_peak_bins_contrast_bin_90°	0.0985206
184	sub-19	6-fold_glm_peak_bins_contrast_bin_120°	-0.0159955
185	sub-19	6-fold_glm_peak_bins_contrast_bin_150°	-0.145462
186	sub-19	6-fold_glm_peak_bins_contrast_bin_180°	0.0536326
187	sub-19	6-fold_glm_peak_bins_contrast_bin_210°	0.0706525
188	sub-19	6-fold_glm_peak_bins_contrast_bin_240°	-0.117547
189	sub-19	6-fold_glm_peak_bins_contrast_bin_270°	-0.116344
190	sub-19	6-fold_glm_peak_bins_contrast_bin_300°	0.00555232
191	sub-19	6-fold_glm_peak_bins_contrast_bin_330°	0.0623485
192	sub-20	6-fold_glm_peak_bins_contrast_bin_0°	-0.0115371
193	sub-20	6-fold_glm_peak_bins_contrast_bin_30°	-0.0240352
194	sub-20	6-fold_glm_peak_bins_contrast_bin_60°	0.0639765
195	sub-20	6-fold_glm_peak_bins_contrast_bin_90°	-0.215375
196	sub-20	6-fold_glm_peak_bins_contrast_bin_120°	-0.0351737
197	sub-20	6-fold_glm_peak_bins_contrast_bin_150°	0.154697
198	sub-20	6-fold_glm_peak_bins_contrast_bin_180°	0.0988302
199	sub-20	6-fold_glm_peak_bins_contrast_bin_210°	0.0326807
200	sub-20	6-fold_glm_peak_bins_contrast_bin_240°	0.0614694
201	sub-20	6-fold_glm_peak_bins_contrast_bin_270°	0.0110974
202	sub-20	6-fold_glm_peak_bins_contrast_bin_300°	0.11484
203	sub-20	6-fold_glm_peak_bins_contrast_bin_330°	-0.197701
204	sub-21	6-fold_glm_peak_bins_contrast_bin_0°	0.0638353
205	sub-21	6-fold_glm_peak_bins_contrast_bin_30°	-0.0136519
206	sub-21	6-fold_glm_peak_bins_contrast_bin_60°	-0.0156564
207	sub-21	6-fold_glm_peak_bins_contrast_bin_90°	0.000385298
208	sub-21	6-fold_glm_peak_bins_contrast_bin_120°	0.0163028
209	sub-21	6-fold_glm_peak_bins_contrast_bin_150°	0.0524664
210	sub-21	6-fold_glm_peak_bins_contrast_bin_180°	0.106363
211	sub-21	6-fold_glm_peak_bins_contrast_bin_210°	-0.0358818
212	sub-21	6-fold_glm_peak_bins_contrast_bin_240°	-0.00480671
213	sub-21	6-fold_glm_peak_bins_contrast_bin_270°	-0.111583
214	sub-21	6-fold_glm_peak_bins_contrast_bin_300°	-0.0423436
215	sub-21	6-fold_glm_peak_bins_contrast_bin_330°	-0.0836855
216	sub-22	6-fold_glm_peak_bins_contrast_bin_0°	-0.11981
217	sub-22	6-fold_glm_peak_bins_contrast_bin_30°	0.053907
218	sub-22	6-fold_glm_peak_bins_contrast_bin_60°	0.0753331
219	sub-22	6-fold_glm_peak_bins_contrast_bin_90°	-0.0271644
220	sub-22	6-fold_glm_peak_bins_contrast_bin_120°	0.0393326
221	sub-22	6-fold_glm_peak_bins_contrast_bin_150°	-0.0413559
222	sub-22	6-fold_glm_peak_bins_contrast_bin_180°	0.0157901
223	sub-22	6-fold_glm_peak_bins_contrast_bin_210°	-0.107301
224	sub-22	6-fold_glm_peak_bins_contrast_bin_240°	0.133485
225	sub-22	6-fold_glm_peak_bins_contrast_bin_270°	-0.147386
226	sub-22	6-fold_glm_peak_bins_contrast_bin_300°	0.00727543
227	sub-22	6-fold_glm_peak_bins_contrast_bin_330°	0.101341
228	sub-24	6-fold_glm_peak_bins_contrast_bin_0°	0.0862002
229	sub-24	6-fold_glm_peak_bins_contrast_bin_30°	-0.171517
230	sub-24	6-fold_glm_peak_bins_contrast_bin_60°	0.127651
231	sub-24	6-fold_glm_peak_bins_contrast_bin_90°	-0.0157699
232	sub-24	6-fold_glm_peak_bins_contrast_bin_120°	0.0614449
233	sub-24	6-fold_glm_peak_bins_contrast_bin_150°	-0.159421
234	sub-24	6-fold_glm_peak_bins_contrast_bin_180°	-0.119861
235	sub-24	6-fold_glm_peak_bins_contrast_bin_210°	0.0491822
236	sub-24	6-fold_glm_peak_bins_contrast_bin_240°	0.0376914
237	sub-24	6-fold_glm_peak_bins_contrast_bin_270°	0.00322571
238	sub-24	6-fold_glm_peak_bins_contrast_bin_300°	0.0450127
239	sub-24	6-fold_glm_peak_bins_contrast_bin_330°	-0.0562413
240	sub-25	6-fold_glm_peak_bins_contrast_bin_0°	0.00191844
241	sub-25	6-fold_glm_peak_bins_contrast_bin_30°	-0.0170825
242	sub-25	6-fold_glm_peak_bins_contrast_bin_60°	0.00150037
243	sub-25	6-fold_glm_peak_bins_contrast_bin_90°	-0.00811739
244	sub-25	6-fold_glm_peak_bins_contrast_bin_120°	-0.0312455
245	sub-25	6-fold_glm_peak_bins_contrast_bin_150°	-0.0249554
246	sub-25	6-fold_glm_peak_bins_contrast_bin_180°	0.0238627
247	sub-25	6-fold_glm_peak_bins_contrast_bin_210°	-0.010303
248	sub-25	6-fold_glm_peak_bins_contrast_bin_240°	0.0181885
249	sub-25	6-fold_glm_peak_bins_contrast_bin_270°	0.03558
250	sub-25	6-fold_glm_peak_bins_contrast_bin_300°	-0.00662045
251	sub-25	6-fold_glm_peak_bins_contrast_bin_330°	-0.012007
252	sub-26	6-fold_glm_peak_bins_contrast_bin_0°	-0.0503233
253	sub-26	6-fold_glm_peak_bins_contrast_bin_30°	-0.0554827
254	sub-26	6-fold_glm_peak_bins_contrast_bin_60°	0.00444854
255	sub-26	6-fold_glm_peak_bins_contrast_bin_90°	-0.00196445
256	sub-26	6-fold_glm_peak_bins_contrast_bin_120°	-0.0391274
257	sub-26	6-fold_glm_peak_bins_contrast_bin_150°	-0.0220227
258	sub-26	6-fold_glm_peak_bins_contrast_bin_180°	-0.0130734
259	sub-26	6-fold_glm_peak_bins_contrast_bin_210°	-0.0041734
260	sub-26	6-fold_glm_peak_bins_contrast_bin_240°	0.0240212
261	sub-26	6-fold_glm_peak_bins_contrast_bin_270°	0.0103566
262	sub-26	6-fold_glm_peak_bins_contrast_bin_300°	0.0792236
263	sub-26	6-fold_glm_peak_bins_contrast_bin_330°	-0.0111319
264	sub-27	6-fold_glm_peak_bins_contrast_bin_0°	-0.0652403
265	sub-27	6-fold_glm_peak_bins_contrast_bin_30°	0.0470719
266	sub-27	6-fold_glm_peak_bins_contrast_bin_60°	0.0142727
267	sub-27	6-fold_glm_peak_bins_contrast_bin_90°	-0.0744028
268	sub-27	6-fold_glm_peak_bins_contrast_bin_120°	-0.033482
269	sub-27	6-fold_glm_peak_bins_contrast_bin_150°	-0.0364349
270	sub-27	6-fold_glm_peak_bins_contrast_bin_180°	0.0126247
271	sub-27	6-fold_glm_peak_bins_contrast_bin_210°	-0.0228665
272	sub-27	6-fold_glm_peak_bins_contrast_bin_240°	0.0604808
273	sub-27	6-fold_glm_peak_bins_contrast_bin_270°	-0.000701705
274	sub-27	6-fold_glm_peak_bins_contrast_bin_300°	0.00447365
275	sub-27	6-fold_glm_peak_bins_contrast_bin_330°	0.0478462
276	sub-28	6-fold_glm_peak_bins_contrast_bin_0°	-0.0405101
277	sub-28	6-fold_glm_peak_bins_contrast_bin_30°	-0.00956555
278	sub-28	6-fold_glm_peak_bins_contrast_bin_60°	0.138902
279	sub-28	6-fold_glm_peak_bins_contrast_bin_90°	0.0667915
280	sub-28	6-fold_glm_peak_bins_contrast_bin_120°	-0.0832161
281	sub-28	6-fold_glm_peak_bins_contrast_bin_150°	0.00792971
282	sub-28	6-fold_glm_peak_bins_contrast_bin_180°	-0.043158
283	sub-28	6-fold_glm_peak_bins_contrast_bin_210°	-0.0720924
284	sub-28	6-fold_glm_peak_bins_contrast_bin_240°	0.0290439
285	sub-28	6-fold_glm_peak_bins_contrast_bin_270°	0.155035
286	sub-28	6-fold_glm_peak_bins_contrast_bin_300°	-0.125639
287	sub-28	6-fold_glm_peak_bins_contrast_bin_330°	-0.10095
288	sub-29	6-fold_glm_peak_bins_contrast_bin_0°	-0.0602763
289	sub-29	6-fold_glm_peak_bins_contrast_bin_30°	-0.000919142
290	sub-29	6-fold_glm_peak_bins_contrast_bin_60°	0.113361
291	sub-29	6-fold_glm_peak_bins_contrast_bin_90°	-0.0934398
292	sub-29	6-fold_glm_peak_bins_contrast_bin_120°	0.0534169
293	sub-29	6-fold_glm_peak_bins_contrast_bin_150°	0.00314321
294	sub-29	6-fold_glm_peak_bins_contrast_bin_180°	-0.0780242
295	sub-29	6-fold_glm_peak_bins_contrast_bin_210°	-0.0729625
296	sub-29	6-fold_glm_peak_bins_contrast_bin_240°	0.0926953
297	sub-29	6-fold_glm_peak_bins_contrast_bin_270°	-0.018482
298	sub-29	6-fold_glm_peak_bins_contrast_bin_300°	0.00205607
299	sub-29	6-fold_glm_peak_bins_contrast_bin_330°	0.0323886
300	sub-30	6-fold_glm_peak_bins_contrast_bin_0°	0.0493504
301	sub-30	6-fold_glm_peak_bins_contrast_bin_30°	0.00309858
302	sub-30	6-fold_glm_peak_bins_contrast_bin_60°	0.103099
303	sub-30	6-fold_glm_peak_bins_contrast_bin_90°	0.00411048
304	sub-30	6-fold_glm_peak_bins_contrast_bin_120°	-0.0474193
305	sub-30	6-fold_glm_peak_bins_contrast_bin_150°	0.0119394
306	sub-30	6-fold_glm_peak_bins_contrast_bin_180°	-0.0719809
307	sub-30	6-fold_glm_peak_bins_contrast_bin_210°	-0.00960899
308	sub-30	6-fold_glm_peak_bins_contrast_bin_240°	0.105965
309	sub-30	6-fold_glm_peak_bins_contrast_bin_270°	-0.0458418
310	sub-30	6-fold_glm_peak_bins_contrast_bin_300°	-0.00298728
311	sub-30	6-fold_glm_peak_bins_contrast_bin_330°	0.0116172
312	sub-31	6-fold_glm_peak_bins_contrast_bin_0°	-0.00564357
313	sub-31	6-fold_glm_peak_bins_contrast_bin_30°	-0.00774313
314	sub-31	6-fold_glm_peak_bins_contrast_bin_60°	-0.0533448
315	sub-31	6-fold_glm_peak_bins_contrast_bin_90°	-0.0468371
316	sub-31	6-fold_glm_peak_bins_contrast_bin_120°	0.0271487
317	sub-31	6-fold_glm_peak_bins_contrast_bin_150°	0.021176
318	sub-31	6-fold_glm_peak_bins_contrast_bin_180°	0.0671488
319	sub-31	6-fold_glm_peak_bins_contrast_bin_210°	-0.0235481
320	sub-31	6-fold_glm_peak_bins_contrast_bin_240°	-0.125502
321	sub-31	6-fold_glm_peak_bins_contrast_bin_270°	0.0287841
322	sub-31	6-fold_glm_peak_bins_contrast_bin_300°	0.00447473
323	sub-31	6-fold_glm_peak_bins_contrast_bin_330°	-0.00884993
324	sub-34	6-fold_glm_peak_bins_contrast_bin_0°	-0.124772
325	sub-34	6-fold_glm_peak_bins_contrast_bin_30°	0.0888248
326	sub-34	6-fold_glm_peak_bins_contrast_bin_60°	0.0451865
327	sub-34	6-fold_glm_peak_bins_contrast_bin_90°	-0.019153
328	sub-34	6-fold_glm_peak_bins_contrast_bin_120°	0.0177598
329	sub-34	6-fold_glm_peak_bins_contrast_bin_150°	0.021038
330	sub-34	6-fold_glm_peak_bins_contrast_bin_180°	-0.124825
331	sub-34	6-fold_glm_peak_bins_contrast_bin_210°	0.0420021
332	sub-34	6-fold_glm_peak_bins_contrast_bin_240°	-0.0281425
333	sub-34	6-fold_glm_peak_bins_contrast_bin_270°	0.0259073
334	sub-34	6-fold_glm_peak_bins_contrast_bin_300°	0.0318677
335	sub-34	6-fold_glm_peak_bins_contrast_bin_330°	-0.0207871
336	sub-35	6-fold_glm_peak_bins_contrast_bin_0°	0.0315219
337	sub-35	6-fold_glm_peak_bins_contrast_bin_30°	-0.0117286
338	sub-35	6-fold_glm_peak_bins_contrast_bin_60°	0.150857
339	sub-35	6-fold_glm_peak_bins_contrast_bin_90°	-0.0282079
340	sub-35	6-fold_glm_peak_bins_contrast_bin_120°	-0.0859673
341	sub-35	6-fold_glm_peak_bins_contrast_bin_150°	0.00792434
342	sub-35	6-fold_glm_peak_bins_contrast_bin_180°	-0.141475
343	sub-35	6-fold_glm_peak_bins_contrast_bin_210°	-0.077979
344	sub-35	6-fold_glm_peak_bins_contrast_bin_240°	0.190075
345	sub-35	6-fold_glm_peak_bins_contrast_bin_270°	0.0165522
346	sub-35	6-fold_glm_peak_bins_contrast_bin_300°	-0.00523445
347	sub-35	6-fold_glm_peak_bins_contrast_bin_330°	-0.0126773
348	sub-36	6-fold_glm_peak_bins_contrast_bin_0°	0.00794275
349	sub-36	6-fold_glm_peak_bins_contrast_bin_30°	-0.374191
350	sub-36	6-fold_glm_peak_bins_contrast_bin_60°	0.156365
351	sub-36	6-fold_glm_peak_bins_contrast_bin_90°	0.0826182
352	sub-36	6-fold_glm_peak_bins_contrast_bin_120°	0.0650214
353	sub-36	6-fold_glm_peak_bins_contrast_bin_150°	-0.0928158
354	sub-36	6-fold_glm_peak_bins_contrast_bin_180°	0.0364056
355	sub-36	6-fold_glm_peak_bins_contrast_bin_210°	-0.221817
356	sub-36	6-fold_glm_peak_bins_contrast_bin_240°	-0.0177837
357	sub-36	6-fold_glm_peak_bins_contrast_bin_270°	-0.0721508
358	sub-36	6-fold_glm_peak_bins_contrast_bin_300°	0.0648396
359	sub-36	6-fold_glm_peak_bins_contrast_bin_330°	0.14611
360	sub-37	6-fold_glm_peak_bins_contrast_bin_0°	-0.0651346
361	sub-37	6-fold_glm_peak_bins_contrast_bin_30°	-0.0801786
362	sub-37	6-fold_glm_peak_bins_contrast_bin_60°	0.0519086
363	sub-37	6-fold_glm_peak_bins_contrast_bin_90°	-0.218151
364	sub-37	6-fold_glm_peak_bins_contrast_bin_120°	-0.0207934
365	sub-37	6-fold_glm_peak_bins_contrast_bin_150°	0.163769
366	sub-37	6-fold_glm_peak_bins_contrast_bin_180°	0.11829
367	sub-37	6-fold_glm_peak_bins_contrast_bin_210°	0.0155722
368	sub-37	6-fold_glm_peak_bins_contrast_bin_240°	-0.0282885
369	sub-37	6-fold_glm_peak_bins_contrast_bin_270°	-0.00950226
370	sub-37	6-fold_glm_peak_bins_contrast_bin_300°	0.0797226
371	sub-37	6-fold_glm_peak_bins_contrast_bin_330°	-0.193138
372	sub-38	6-fold_glm_peak_bins_contrast_bin_0°	0.08215
373	sub-38	6-fold_glm_peak_bins_contrast_bin_30°	-0.0118894
374	sub-38	6-fold_glm_peak_bins_contrast_bin_60°	0.0994201
375	sub-38	6-fold_glm_peak_bins_contrast_bin_90°	0.0742966
376	sub-38	6-fold_glm_peak_bins_contrast_bin_120°	0.227326
377	sub-38	6-fold_glm_peak_bins_contrast_bin_150°	-0.14676
378	sub-38	6-fold_glm_peak_bins_contrast_bin_180°	0.0228849
379	sub-38	6-fold_glm_peak_bins_contrast_bin_210°	-0.0990837
380	sub-38	6-fold_glm_peak_bins_contrast_bin_240°	0.178379
381	sub-38	6-fold_glm_peak_bins_contrast_bin_270°	-0.148102
382	sub-38	6-fold_glm_peak_bins_contrast_bin_300°	-0.0442379
383	sub-38	6-fold_glm_peak_bins_contrast_bin_330°	0.0426026
384	sub-40	6-fold_glm_peak_bins_contrast_bin_0°	-0.00346483
385	sub-40	6-fold_glm_peak_bins_contrast_bin_30°	0.00276078
386	sub-40	6-fold_glm_peak_bins_contrast_bin_60°	0.0020964
387	sub-40	6-fold_glm_peak_bins_contrast_bin_90°	0.0197548
388	sub-40	6-fold_glm_peak_bins_contrast_bin_120°	0.000756076
389	sub-40	6-fold_glm_peak_bins_contrast_bin_150°	-0.0196306
390	sub-40	6-fold_glm_peak_bins_contrast_bin_180°	-0.014253
391	sub-40	6-fold_glm_peak_bins_contrast_bin_210°	-0.020339
392	sub-40	6-fold_glm_peak_bins_contrast_bin_240°	0.0618586
393	sub-40	6-fold_glm_peak_bins_contrast_bin_270°	-0.105723
394	sub-40	6-fold_glm_peak_bins_contrast_bin_300°	0.0239819
395	sub-40	6-fold_glm_peak_bins_contrast_bin_330°	-0.0392844
396	sub-41	6-fold_glm_peak_bins_contrast_bin_0°	-0.0706036
397	sub-41	6-fold_glm_peak_bins_contrast_bin_30°	-0.0399845
398	sub-41	6-fold_glm_peak_bins_contrast_bin_60°	0.0616245
399	sub-41	6-fold_glm_peak_bins_contrast_bin_90°	-0.00846357
400	sub-41	6-fold_glm_peak_bins_contrast_bin_120°	-0.000871924
401	sub-41	6-fold_glm_peak_bins_contrast_bin_150°	-0.00998583
402	sub-41	6-fold_glm_peak_bins_contrast_bin_180°	-0.0454309
403	sub-41	6-fold_glm_peak_bins_contrast_bin_210°	-0.0960586
404	sub-41	6-fold_glm_peak_bins_contrast_bin_240°	0.0462077
405	sub-41	6-fold_glm_peak_bins_contrast_bin_270°	0.0133629
406	sub-41	6-fold_glm_peak_bins_contrast_bin_300°	-0.0783327
407	sub-41	6-fold_glm_peak_bins_contrast_bin_330°	0.0881352
408	sub-42	6-fold_glm_peak_bins_contrast_bin_0°	-0.0858878
409	sub-42	6-fold_glm_peak_bins_contrast_bin_30°	0.0383148
410	sub-42	6-fold_glm_peak_bins_contrast_bin_60°	0.201575
411	sub-42	6-fold_glm_peak_bins_contrast_bin_90°	0.101781
412	sub-42	6-fold_glm_peak_bins_contrast_bin_120°	-0.216471
413	sub-42	6-fold_glm_peak_bins_contrast_bin_150°	0.00041875
414	sub-42	6-fold_glm_peak_bins_contrast_bin_180°	-0.0738607
415	sub-42	6-fold_glm_peak_bins_contrast_bin_210°	0.0230534
416	sub-42	6-fold_glm_peak_bins_contrast_bin_240°	0.0385275
417	sub-42	6-fold_glm_peak_bins_contrast_bin_270°	-0.0078208
418	sub-42	6-fold_glm_peak_bins_contrast_bin_300°	-0.0248962
419	sub-42	6-fold_glm_peak_bins_contrast_bin_330°	-0.0217652
420	sub-43	6-fold_glm_peak_bins_contrast_bin_0°	0.0411005
421	sub-43	6-fold_glm_peak_bins_contrast_bin_30°	0.0187649
422	sub-43	6-fold_glm_peak_bins_contrast_bin_60°	0.0388077
423	sub-43	6-fold_glm_peak_bins_contrast_bin_90°	0.0365691
424	sub-43	6-fold_glm_peak_bins_contrast_bin_120°	0.0241032
425	sub-43	6-fold_glm_peak_bins_contrast_bin_150°	0.0345473
426	sub-43	6-fold_glm_peak_bins_contrast_bin_180°	-0.0196558
427	sub-43	6-fold_glm_peak_bins_contrast_bin_210°	-0.0771758
428	sub-43	6-fold_glm_peak_bins_contrast_bin_240°	-0.0926994
429	sub-43	6-fold_glm_peak_bins_contrast_bin_270°	-0.0749106
430	sub-43	6-fold_glm_peak_bins_contrast_bin_300°	-0.0310535
431	sub-43	6-fold_glm_peak_bins_contrast_bin_330°	0.0142465
432	sub-44	6-fold_glm_peak_bins_contrast_bin_0°	-0.0227938
433	sub-44	6-fold_glm_peak_bins_contrast_bin_30°	-0.0493654
434	sub-44	6-fold_glm_peak_bins_contrast_bin_60°	-0.017041
435	sub-44	6-fold_glm_peak_bins_contrast_bin_90°	0.0345874
436	sub-44	6-fold_glm_peak_bins_contrast_bin_120°	0.007406
437	sub-44	6-fold_glm_peak_bins_contrast_bin_150°	-0.080322
438	sub-44	6-fold_glm_peak_bins_contrast_bin_180°	-0.210019
439	sub-44	6-fold_glm_peak_bins_contrast_bin_210°	-0.0281091
440	sub-44	6-fold_glm_peak_bins_contrast_bin_240°	0.0800656
441	sub-44	6-fold_glm_peak_bins_contrast_bin_270°	0.197137
442	sub-44	6-fold_glm_peak_bins_contrast_bin_300°	-0.0167961
443	sub-44	6-fold_glm_peak_bins_contrast_bin_330°	0.0133264
444	sub-45	6-fold_glm_peak_bins_contrast_bin_0°	-0.0738215
445	sub-45	6-fold_glm_peak_bins_contrast_bin_30°	-0.022917
446	sub-45	6-fold_glm_peak_bins_contrast_bin_60°	-0.0200876
447	sub-45	6-fold_glm_peak_bins_contrast_bin_90°	-0.000658105
448	sub-45	6-fold_glm_peak_bins_contrast_bin_120°	-0.074121
449	sub-45	6-fold_glm_peak_bins_contrast_bin_150°	-0.00183084
450	sub-45	6-fold_glm_peak_bins_contrast_bin_180°	0.0915533
451	sub-45	6-fold_glm_peak_bins_contrast_bin_210°	0.0633429
452	sub-45	6-fold_glm_peak_bins_contrast_bin_240°	0.0107919
453	sub-45	6-fold_glm_peak_bins_contrast_bin_270°	-0.00881772
454	sub-45	6-fold_glm_peak_bins_contrast_bin_300°	-0.0011108
455	sub-45	6-fold_glm_peak_bins_contrast_bin_330°	-0.017753
456	sub-46	6-fold_glm_peak_bins_contrast_bin_0°	-0.024708
457	sub-46	6-fold_glm_peak_bins_contrast_bin_30°	-0.0495959
458	sub-46	6-fold_glm_peak_bins_contrast_bin_60°	0.0549241
459	sub-46	6-fold_glm_peak_bins_contrast_bin_90°	0.0732188
460	sub-46	6-fold_glm_peak_bins_contrast_bin_120°	-0.0434247
461	sub-46	6-fold_glm_peak_bins_contrast_bin_150°	0.110422
462	sub-46	6-fold_glm_peak_bins_contrast_bin_180°	-0.0982704
463	sub-46	6-fold_glm_peak_bins_contrast_bin_210°	-0.119792
464	sub-46	6-fold_glm_peak_bins_contrast_bin_240°	0.178978
465	sub-46	6-fold_glm_peak_bins_contrast_bin_270°	-0.125861
466	sub-46	6-fold_glm_peak_bins_contrast_bin_300°	-0.0843007
467	sub-46	6-fold_glm_peak_bins_contrast_bin_330°	-0.009508
468	sub-47	6-fold_glm_peak_bins_contrast_bin_0°	0.0623587
469	sub-47	6-fold_glm_peak_bins_contrast_bin_30°	0.0602103
470	sub-47	6-fold_glm_peak_bins_contrast_bin_60°	-0.0424181
471	sub-47	6-fold_glm_peak_bins_contrast_bin_90°	-0.0219895
472	sub-47	6-fold_glm_peak_bins_contrast_bin_120°	0.0268381
473	sub-47	6-fold_glm_peak_bins_contrast_bin_150°	0.00215322
474	sub-47	6-fold_glm_peak_bins_contrast_bin_180°	0.127553
475	sub-47	6-fold_glm_peak_bins_contrast_bin_210°	-0.0758951
476	sub-47	6-fold_glm_peak_bins_contrast_bin_240°	0.0779219
477	sub-47	6-fold_glm_peak_bins_contrast_bin_270°	-0.137312
478	sub-47	6-fold_glm_peak_bins_contrast_bin_300°	-0.0373371
479	sub-47	6-fold_glm_peak_bins_contrast_bin_330°	-0.0526564
480	sub-48	6-fold_glm_peak_bins_contrast_bin_0°	-0.0488998
481	sub-48	6-fold_glm_peak_bins_contrast_bin_30°	-0.00692899
482	sub-48	6-fold_glm_peak_bins_contrast_bin_60°	0.0435695
483	sub-48	6-fold_glm_peak_bins_contrast_bin_90°	-0.01269
484	sub-48	6-fold_glm_peak_bins_contrast_bin_120°	0.128021
485	sub-48	6-fold_glm_peak_bins_contrast_bin_150°	-0.0755966
486	sub-48	6-fold_glm_peak_bins_contrast_bin_180°	-0.101409
487	sub-48	6-fold_glm_peak_bins_contrast_bin_210°	0.0218595
488	sub-48	6-fold_glm_peak_bins_contrast_bin_240°	-0.0248705
489	sub-48	6-fold_glm_peak_bins_contrast_bin_270°	-0.100718
490	sub-48	6-fold_glm_peak_bins_contrast_bin_300°	-0.00533582
491	sub-48	6-fold_glm_peak_bins_contrast_bin_330°	-0.0130058
492	sub-49	6-fold_glm_peak_bins_contrast_bin_0°	0.145524
493	sub-49	6-fold_glm_peak_bins_contrast_bin_30°	-0.077322
494	sub-49	6-fold_glm_peak_bins_contrast_bin_60°	0.0520148
495	sub-49	6-fold_glm_peak_bins_contrast_bin_90°	-0.113231
496	sub-49	6-fold_glm_peak_bins_contrast_bin_120°	-0.00270246
497	sub-49	6-fold_glm_peak_bins_contrast_bin_150°	-0.0249188
498	sub-49	6-fold_glm_peak_bins_contrast_bin_180°	0.0675794
499	sub-49	6-fold_glm_peak_bins_contrast_bin_210°	-0.0282889
500	sub-49	6-fold_glm_peak_bins_contrast_bin_240°	0.10066
501	sub-49	6-fold_glm_peak_bins_contrast_bin_270°	0.0119447
502	sub-49	6-fold_glm_peak_bins_contrast_bin_300°	-0.113427
503	sub-49	6-fold_glm_peak_bins_contrast_bin_330°	-0.076765
504	sub-50	6-fold_glm_peak_bins_contrast_bin_0°	0.0333212
505	sub-50	6-fold_glm_peak_bins_contrast_bin_30°	-0.0727882
506	sub-50	6-fold_glm_peak_bins_contrast_bin_60°	0.14713
507	sub-50	6-fold_glm_peak_bins_contrast_bin_90°	-0.013094
508	sub-50	6-fold_glm_peak_bins_contrast_bin_120°	0.00953135
509	sub-50	6-fold_glm_peak_bins_contrast_bin_150°	-0.0424241
510	sub-50	6-fold_glm_peak_bins_contrast_bin_180°	0.101445
511	sub-50	6-fold_glm_peak_bins_contrast_bin_210°	-0.0820836
512	sub-50	6-fold_glm_peak_bins_contrast_bin_240°	0.00153375
513	sub-50	6-fold_glm_peak_bins_contrast_bin_270°	-0.0973069
514	sub-50	6-fold_glm_peak_bins_contrast_bin_300°	-0.112579
515	sub-50	6-fold_glm_peak_bins_contrast_bin_330°	0.0865594
516	sub-51	6-fold_glm_peak_bins_contrast_bin_0°	-0.00655279
517	sub-51	6-fold_glm_peak_bins_contrast_bin_30°	-0.00112273
518	sub-51	6-fold_glm_peak_bins_contrast_bin_60°	0.0395454
519	sub-51	6-fold_glm_peak_bins_contrast_bin_90°	-0.0597874
520	sub-51	6-fold_glm_peak_bins_contrast_bin_120°	0.00926298
521	sub-51	6-fold_glm_peak_bins_contrast_bin_150°	-0.0889424
522	sub-51	6-fold_glm_peak_bins_contrast_bin_180°	-0.109721
523	sub-51	6-fold_glm_peak_bins_contrast_bin_210°	-0.141594
524	sub-51	6-fold_glm_peak_bins_contrast_bin_240°	0.074279
525	sub-51	6-fold_glm_peak_bins_contrast_bin_270°	-0.123073
526	sub-51	6-fold_glm_peak_bins_contrast_bin_300°	0.175468
527	sub-51	6-fold_glm_peak_bins_contrast_bin_330°	0.0873027
528	sub-52	6-fold_glm_peak_bins_contrast_bin_0°	-0.155201
529	sub-52	6-fold_glm_peak_bins_contrast_bin_30°	-0.0973922
530	sub-52	6-fold_glm_peak_bins_contrast_bin_60°	0.139568
531	sub-52	6-fold_glm_peak_bins_contrast_bin_90°	0.03846
532	sub-52	6-fold_glm_peak_bins_contrast_bin_120°	-0.0455326
533	sub-52	6-fold_glm_peak_bins_contrast_bin_150°	0.0712447
534	sub-52	6-fold_glm_peak_bins_contrast_bin_180°	0.0848654
535	sub-52	6-fold_glm_peak_bins_contrast_bin_210°	-0.0550332
536	sub-52	6-fold_glm_peak_bins_contrast_bin_240°	-0.138009
537	sub-52	6-fold_glm_peak_bins_contrast_bin_270°	0.065434
538	sub-52	6-fold_glm_peak_bins_contrast_bin_300°	0.0106154
539	sub-52	6-fold_glm_peak_bins_contrast_bin_330°	0.0115036
540	sub-53	6-fold_glm_peak_bins_contrast_bin_0°	-0.0120884
541	sub-53	6-fold_glm_peak_bins_contrast_bin_30°	0.0365358
542	sub-53	6-fold_glm_peak_bins_contrast_bin_60°	0.11232
543	sub-53	6-fold_glm_peak_bins_contrast_bin_90°	0.0396936
544	sub-53	6-fold_glm_peak_bins_contrast_bin_120°	0.00913741
545	sub-53	6-fold_glm_peak_bins_contrast_bin_150°	0.000334412
546	sub-53	6-fold_glm_peak_bins_contrast_bin_180°	-0.110752
547	sub-53	6-fold_glm_peak_bins_contrast_bin_210°	0.0023751
548	sub-53	6-fold_glm_peak_bins_contrast_bin_240°	-0.00571398
549	sub-53	6-fold_glm_peak_bins_contrast_bin_270°	0.000816154
550	sub-53	6-fold_glm_peak_bins_contrast_bin_300°	-0.151216
551	sub-53	6-fold_glm_peak_bins_contrast_bin_330°	-0.0201012

## Sheet: Figure_3e
	subject	condition	effect_size
0	sub-01	4-fold	-0.0634594
1	sub-01	5-fold	-0.00443441
2	sub-01	6-fold	0.00947093
3	sub-01	7-fold	0.00771836
4	sub-01	8-fold	0.0203757
5	sub-02	4-fold	-0.0594793
6	sub-02	5-fold	0.0103224
7	sub-02	6-fold	0.0315465
8	sub-02	7-fold	-0.00816221
9	sub-02	8-fold	-0.0422166
10	sub-03	4-fold	0.0506933
11	sub-03	5-fold	-0.0406681
12	sub-03	6-fold	0.0489227
13	sub-03	7-fold	0.024648
14	sub-03	8-fold	0.0276246
15	sub-04	4-fold	0.0565741
16	sub-04	5-fold	0.0711435
17	sub-04	6-fold	-0.00332053
18	sub-04	7-fold	-0.0369848
19	sub-04	8-fold	0.0149706
20	sub-05	4-fold	0.0252937
21	sub-05	5-fold	0.0703482
22	sub-05	6-fold	0.101385
23	sub-05	7-fold	-0.0230263
24	sub-05	8-fold	0.113798
25	sub-06	4-fold	0.000375494
26	sub-06	5-fold	0.00107789
27	sub-06	6-fold	0.0120221
28	sub-06	7-fold	0.00976299
29	sub-06	8-fold	0.00501618
30	sub-08	4-fold	0.0689334
31	sub-08	5-fold	0.0269672
32	sub-08	6-fold	0.037648
33	sub-08	7-fold	0.101826
34	sub-08	8-fold	-0.0030471
35	sub-09	4-fold	0.000295528
36	sub-09	5-fold	-0.00472169
37	sub-09	6-fold	-0.0256966
38	sub-09	7-fold	0.0239954
39	sub-09	8-fold	0.042903
40	sub-10	4-fold	0.0786768
41	sub-10	5-fold	-0.0352289
42	sub-10	6-fold	0.0189354
43	sub-10	7-fold	0.0457881
44	sub-10	8-fold	-0.0241821
45	sub-11	4-fold	0.0270881
46	sub-11	5-fold	0.0466413
47	sub-11	6-fold	-0.0292926
48	sub-11	7-fold	0.0547707
49	sub-11	8-fold	0.00997346
50	sub-12	4-fold	0.0171429
51	sub-12	5-fold	-0.0437296
52	sub-12	6-fold	-0.0352422
53	sub-12	7-fold	-0.00285168
54	sub-12	8-fold	0.0559881
55	sub-14	4-fold	-0.111798
56	sub-14	5-fold	-0.0731323
57	sub-14	6-fold	0.0861271
58	sub-14	7-fold	-0.00651634
59	sub-14	8-fold	0.0224829
60	sub-15	4-fold	0.00794665
61	sub-15	5-fold	0.0117595
62	sub-15	6-fold	0.00308479
63	sub-15	7-fold	0.00266159
64	sub-15	8-fold	-0.00119151
65	sub-17	4-fold	0.00451641
66	sub-17	5-fold	-0.0492084
67	sub-17	6-fold	-0.00306111
68	sub-17	7-fold	0.0432376
69	sub-17	8-fold	0.0184243
70	sub-18	4-fold	0.0481812
71	sub-18	5-fold	-0.118877
72	sub-18	6-fold	0.0783514
73	sub-18	7-fold	-0.0168178
74	sub-18	8-fold	-0.0379831
75	sub-19	4-fold	0.0524712
76	sub-19	5-fold	0.0221716
77	sub-19	6-fold	-0.0295405
78	sub-19	7-fold	-0.00912201
79	sub-19	8-fold	-0.0211961
80	sub-20	4-fold	0.0343726
81	sub-20	5-fold	-0.0572076
82	sub-20	6-fold	0.0486476
83	sub-20	7-fold	0.0482511
84	sub-20	8-fold	0.07227
85	sub-21	4-fold	-0.0343657
86	sub-21	5-fold	-0.0323955
87	sub-21	6-fold	0.0193576
88	sub-21	7-fold	0.000578107
89	sub-21	8-fold	0.00588531
90	sub-22	4-fold	0.0533412
91	sub-22	5-fold	-0.0102537
92	sub-22	6-fold	0.0355024
93	sub-22	7-fold	-0.00378689
94	sub-22	8-fold	0.0292831
95	sub-24	4-fold	-0.00200303
96	sub-24	5-fold	0.012213
97	sub-24	6-fold	0.0517666
98	sub-24	7-fold	-0.022132
99	sub-24	8-fold	-0.0626735
100	sub-25	4-fold	-0.0123681
101	sub-25	5-fold	-0.00628759
102	sub-25	6-fold	0.0137854
103	sub-25	7-fold	-0.0282511
104	sub-25	8-fold	0.0166963
105	sub-26	4-fold	-0.0551046
106	sub-26	5-fold	-0.0150848
107	sub-26	6-fold	0.0114416
108	sub-26	7-fold	-0.0142555
109	sub-26	8-fold	-0.00058837
110	sub-27	4-fold	0.0472097
111	sub-27	5-fold	-0.0128196
112	sub-27	6-fold	0.0219693
113	sub-27	7-fold	0.0633754
114	sub-27	8-fold	-0.0473947
115	sub-28	4-fold	0.0227758
116	sub-28	5-fold	0.00123663
117	sub-28	6-fold	-0.0392288
118	sub-28	7-fold	0.0444032
119	sub-28	8-fold	0.0344565
120	sub-29	4-fold	0.0251755
121	sub-29	5-fold	0.0336749
122	sub-29	6-fold	0.0462634
123	sub-29	7-fold	-0.0176874
124	sub-29	8-fold	0.0432735
125	sub-30	4-fold	0.00416909
126	sub-30	5-fold	0.038402
127	sub-30	6-fold	0.0200849
128	sub-30	7-fold	-0.0592627
129	sub-30	8-fold	0.00824509
130	sub-31	4-fold	0.0206547
131	sub-31	5-fold	-0.016474
132	sub-31	6-fold	-0.00286544
133	sub-31	7-fold	-0.0150167
134	sub-31	8-fold	-0.00864335
135	sub-34	4-fold	-0.0576992
136	sub-34	5-fold	0.0073511
137	sub-34	6-fold	-0.062872
138	sub-34	7-fold	0.0830352
139	sub-34	8-fold	-0.00810876
140	sub-35	4-fold	-0.10337
141	sub-35	5-fold	0.0488911
142	sub-35	6-fold	0.020695
143	sub-35	7-fold	0.0991057
144	sub-35	8-fold	-0.083043
145	sub-36	4-fold	0.0747254
146	sub-36	5-fold	-0.0414439
147	sub-36	6-fold	0.0154755
148	sub-36	7-fold	-0.0298293
149	sub-36	8-fold	0.0211206
150	sub-37	4-fold	0.0109576
151	sub-37	5-fold	-0.034686
152	sub-37	6-fold	0.035458
153	sub-37	7-fold	-0.011668
154	sub-37	8-fold	0.0016466
155	sub-38	4-fold	-0.0947861
156	sub-38	5-fold	0.0642452
157	sub-38	6-fold	0.105767
158	sub-38	7-fold	-0.0356246
159	sub-38	8-fold	-0.00347611
160	sub-40	4-fold	0.010095
161	sub-40	5-fold	0.0343246
162	sub-40	6-fold	0.0120019
163	sub-40	7-fold	-0.0326786
164	sub-40	8-fold	-0.0320989
165	sub-41	4-fold	0.0103213
166	sub-41	5-fold	-0.0410906
167	sub-41	6-fold	0.00668881
168	sub-41	7-fold	0.0321818
169	sub-41	8-fold	0.021594
170	sub-42	4-fold	-0.0546844
171	sub-42	5-fold	0.0393041
172	sub-42	6-fold	-0.0315958
173	sub-42	7-fold	0.0125911
174	sub-42	8-fold	0.00142186
175	sub-43	4-fold	-0.00994462
176	sub-43	5-fold	-0.00233561
177	sub-43	6-fold	-0.00256303
178	sub-43	7-fold	-0.0116102
179	sub-43	8-fold	0.00426825
180	sub-44	4-fold	-0.0153143
181	sub-44	5-fold	0.00625772
182	sub-44	6-fold	-0.036327
183	sub-44	7-fold	-0.0620064
184	sub-44	8-fold	0.0484331
185	sub-45	4-fold	-0.011042
186	sub-45	5-fold	0.0304065
187	sub-45	6-fold	-0.0222892
188	sub-45	7-fold	0.0438537
189	sub-45	8-fold	-0.0444993
190	sub-46	4-fold	-0.0723362
191	sub-46	5-fold	0.0271091
192	sub-46	6-fold	0.0113594
193	sub-46	7-fold	0.00900364
194	sub-46	8-fold	0.0236345
195	sub-47	4-fold	-0.0153286
196	sub-47	5-fold	0.0678753
197	sub-47	6-fold	0.027503
198	sub-47	7-fold	-0.0342648
199	sub-47	8-fold	0.0144079
200	sub-48	4-fold	-0.0581494
201	sub-48	5-fold	-0.050371
202	sub-48	6-fold	0.0303552
203	sub-48	7-fold	0.00699888
204	sub-48	8-fold	0.0584605
205	sub-49	4-fold	0.0379051
206	sub-49	5-fold	-0.00210763
207	sub-49	6-fold	0.0506537
208	sub-49	7-fold	-0.00649707
209	sub-49	8-fold	-0.0211551
210	sub-50	4-fold	0.0231056
211	sub-50	5-fold	0.0334462
212	sub-50	6-fold	0.0513033
213	sub-50	7-fold	0.0246999
214	sub-50	8-fold	0.0137747
215	sub-51	4-fold	-0.0618647
216	sub-51	5-fold	-0.0101141
217	sub-51	6-fold	0.0771126
218	sub-51	7-fold	0.0245114
219	sub-51	8-fold	0.0314918
220	sub-52	4-fold	-0.0105104
221	sub-52	5-fold	0.0277275
222	sub-52	6-fold	-0.0246373
223	sub-52	7-fold	-0.0109581
224	sub-52	8-fold	0.0173435
225	sub-53	4-fold	0.021545
226	sub-53	5-fold	-0.0368707
227	sub-53	6-fold	-0.0328307
228	sub-53	7-fold	0.0331729
229	sub-53	8-fold	-0.013154

## Sheet: Figure_3f
	subject	orientation_deg_60°_space
0	sub-01	44.2026
1	sub-02	41.8291
2	sub-03	53.6379
3	sub-04	53.4937
4	sub-05	49.1094
5	sub-06	8.70543
6	sub-08	56.4248
7	sub-09	46.1851
8	sub-10	45.2594
9	sub-11	59.4282
10	sub-12	56.3679
11	sub-14	25.809
12	sub-15	9.95649
13	sub-17	23.8638
14	sub-18	15.0593
15	sub-19	56.9166
16	sub-20	26.7049
17	sub-21	50.2446
18	sub-22	53.9352
19	sub-24	8.05633
20	sub-25	56.4783
21	sub-26	44.406
22	sub-27	32.7136
23	sub-28	26.1573
24	sub-29	52.209
25	sub-30	19.2039
26	sub-31	44.231
27	sub-34	44.051
28	sub-35	8.90224
29	sub-36	15.9001
30	sub-37	14.4387
31	sub-38	4.20058
32	sub-40	3.27287
33	sub-41	42.2301
34	sub-42	57.5089
35	sub-43	29.2585
36	sub-44	21.0146
37	sub-45	41.8308
38	sub-46	44.5474
39	sub-47	36.5691
40	sub-48	38.0099
41	sub-49	34.4139
42	sub-50	47.5655
43	sub-51	41.9427
44	sub-52	36.0665
45	sub-53	52.5485

## Sheet: Figure_4b
	subject	time	condition	beta
0	sub-01	-1	chosen	-0.0026536
1	sub-01	-0.9	chosen	-0.00294265
2	sub-01	-0.8	chosen	-0.00319435
3	sub-01	-0.7	chosen	-0.00340412
4	sub-01	-0.6	chosen	-0.00356919
5	sub-01	-0.5	chosen	-0.00368804
6	sub-01	-0.4	chosen	-0.0037607
7	sub-01	-0.3	chosen	-0.0037884
8	sub-01	-0.2	chosen	-0.00377407
9	sub-01	-0.1	chosen	-0.0037236
10	sub-01	-2.22045e-16	chosen	-0.00364266
11	sub-01	0.1	chosen	-0.00353518
12	sub-01	0.2	chosen	-0.0034053
13	sub-01	0.3	chosen	-0.00325718
14	sub-01	0.4	chosen	-0.00309379
15	sub-01	0.5	chosen	-0.00291738
16	sub-01	0.6	chosen	-0.00272996
17	sub-01	0.7	chosen	-0.00253463
18	sub-01	0.8	chosen	-0.00233428
19	sub-01	0.9	chosen	-0.00213069
20	sub-01	1	chosen	-0.00192559
21	sub-01	1.1	chosen	-0.00171995
22	sub-01	1.2	chosen	-0.0015141
23	sub-01	1.3	chosen	-0.0013078
24	sub-01	1.4	chosen	-0.00109997
25	sub-01	1.5	chosen	-0.000891188
26	sub-01	1.6	chosen	-0.000683325
27	sub-01	1.7	chosen	-0.000476857
28	sub-01	1.8	chosen	-0.000271451
29	sub-01	1.9	chosen	-6.65181e-05
30	sub-01	2	chosen	0.000138263
31	sub-01	2.1	chosen	0.000343197
32	sub-01	2.2	chosen	0.000548686
33	sub-01	2.3	chosen	0.00075448
34	sub-01	2.4	chosen	0.000959357
35	sub-01	2.5	chosen	0.00116209
36	sub-01	2.6	chosen	0.00136067
37	sub-01	2.7	chosen	0.00155285
38	sub-01	2.8	chosen	0.0017364
39	sub-01	2.9	chosen	0.00190871
40	sub-01	3	chosen	0.00206859
41	sub-01	3.1	chosen	0.00221639
42	sub-01	3.2	chosen	0.00235165
43	sub-01	3.3	chosen	0.00247287
44	sub-01	3.4	chosen	0.00257773
45	sub-01	3.5	chosen	0.00266405
46	sub-01	3.6	chosen	0.00272962
47	sub-01	3.7	chosen	0.00277308
48	sub-01	3.8	chosen	0.00279405
49	sub-01	3.9	chosen	0.0027924
50	sub-01	4	chosen	0.00276836
51	sub-01	4.1	chosen	0.00272289
52	sub-01	4.2	chosen	0.00265702
53	sub-01	4.3	chosen	0.00257186
54	sub-01	4.4	chosen	0.00246985
55	sub-01	4.5	chosen	0.00235358
56	sub-01	4.6	chosen	0.00222374
57	sub-01	4.7	chosen	0.002081
58	sub-01	4.8	chosen	0.00192701
59	sub-01	4.9	chosen	0.00176375
60	sub-01	5	chosen	0.00159309
61	sub-01	5.1	chosen	0.00141692
62	sub-01	5.2	chosen	0.00123593
63	sub-01	5.3	chosen	0.00105111
64	sub-01	5.4	chosen	0.000865645
65	sub-01	5.5	chosen	0.000682902
66	sub-01	5.6	chosen	0.000506589
67	sub-01	5.7	chosen	0.00034048
68	sub-01	5.8	chosen	0.000187912
69	sub-01	5.9	chosen	4.99971e-05
70	sub-01	6	chosen	-7.29357e-05
71	sub-01	6.1	chosen	-0.00017821
72	sub-01	6.2	chosen	-0.000262625
73	sub-01	6.3	chosen	-0.00032434
74	sub-01	6.4	chosen	-0.000361961
75	sub-01	6.5	chosen	-0.000374527
76	sub-01	6.6	chosen	-0.000361408
77	sub-01	6.7	chosen	-0.000320215
78	sub-01	6.8	chosen	-0.000249598
79	sub-01	6.9	chosen	-0.00015145
80	sub-01	7	chosen	-2.86527e-05
81	sub-01	7.1	chosen	0.000114674
82	sub-01	7.2	chosen	0.000274719
83	sub-01	7.3	chosen	0.000448898
84	sub-01	7.4	chosen	0.000636961
85	sub-01	7.5	chosen	0.000838611
86	sub-01	7.6	chosen	0.00105041
87	sub-01	7.7	chosen	0.00126739
88	sub-01	7.8	chosen	0.0014859
89	sub-01	7.9	chosen	0.00170377
90	sub-01	8	chosen	0.00192048
91	sub-01	8.1	chosen	0.00213636
92	sub-01	8.2	chosen	0.00234941
93	sub-01	8.3	chosen	0.0025573
94	sub-01	8.4	chosen	0.00275905
95	sub-01	8.5	chosen	0.00295518
96	sub-01	8.6	chosen	0.00314815
97	sub-01	8.7	chosen	0.00333914
98	sub-01	8.8	chosen	0.00352759
99	sub-01	8.9	chosen	0.00371081
100	sub-01	9	chosen	0.00388609
101	sub-01	9.1	chosen	0.00405376
102	sub-01	9.2	chosen	0.00421601
103	sub-01	9.3	chosen	0.00437404
104	sub-01	9.4	chosen	0.00452644
105	sub-01	9.5	chosen	0.00466943
106	sub-01	9.6	chosen	0.00479831
107	sub-01	9.7	chosen	0.0049113
108	sub-01	9.8	chosen	0.00500893
109	sub-01	9.9	chosen	0.00509229
110	sub-01	10	chosen	0.00516004
111	sub-01	10.1	chosen	0.00520774
112	sub-01	10.2	chosen	0.00523255
113	sub-01	10.3	chosen	0.00523317
114	sub-01	10.4	chosen	0.00521004
115	sub-01	10.5	chosen	0.00516515
116	sub-01	10.6	chosen	0.00509907
117	sub-01	10.7	chosen	0.00501197
118	sub-01	10.8	chosen	0.00490606
119	sub-01	10.9	chosen	0.004787
120	sub-01	11	chosen	0.00466301
121	sub-01	11.1	chosen	0.00454284
122	sub-01	11.2	chosen	0.0044319
123	sub-01	11.3	chosen	0.00433212
124	sub-01	11.4	chosen	0.00424434
125	sub-01	11.5	chosen	0.00417224
126	sub-01	11.6	chosen	0.00412303
127	sub-01	11.7	chosen	0.00410253
128	sub-01	11.8	chosen	0.00411573
129	sub-01	11.9	chosen	0.00416605
130	sub-01	12	chosen	0.0042546
131	sub-01	12.1	chosen	0.00438252
132	sub-01	12.2	chosen	0.00455022
133	sub-01	12.3	chosen	0.00475488
134	sub-01	12.4	chosen	0.00499012
135	sub-01	12.5	chosen	0.0052473
136	sub-01	12.6	chosen	0.00551749
137	sub-01	12.7	chosen	0.00579445
138	sub-01	12.8	chosen	0.00607501
139	sub-01	12.9	chosen	0.0063574
140	sub-01	13	chosen	0.00663779
141	sub-01	13.1	chosen	0.00690938
142	sub-01	13.2	chosen	0.00716635
143	sub-01	13.3	chosen	0.00740292
144	sub-01	13.4	chosen	0.0076148
145	sub-01	13.5	chosen	0.00779984
146	sub-01	13.6	chosen	0.00795545
147	sub-01	13.7	chosen	0.00807857
148	sub-01	13.8	chosen	0.00816909
149	sub-01	13.9	chosen	0.00822922
150	sub-01	14	chosen	0.00826234
151	sub-01	14.1	chosen	0.00827193
152	sub-01	14.2	chosen	0.00826034
153	sub-01	14.3	chosen	0.00822818
154	sub-01	14.4	chosen	0.00817396
155	sub-01	14.5	chosen	0.00809705
156	sub-01	14.6	chosen	0.00799944
157	sub-01	14.7	chosen	0.00788301
158	sub-01	14.8	chosen	0.00775016
159	sub-01	14.9	chosen	0.00760165
160	sub-01	-1	unchosen	0.00265639
161	sub-01	-0.9	unchosen	0.00254656
162	sub-01	-0.8	unchosen	0.00242783
163	sub-01	-0.7	unchosen	0.0023029
164	sub-01	-0.6	unchosen	0.002172
165	sub-01	-0.5	unchosen	0.00203685
166	sub-01	-0.4	unchosen	0.00189988
167	sub-01	-0.3	unchosen	0.00176405
168	sub-01	-0.2	unchosen	0.00163155
169	sub-01	-0.1	unchosen	0.00150334
170	sub-01	-2.22045e-16	unchosen	0.00137814
171	sub-01	0.1	unchosen	0.00125261
172	sub-01	0.2	unchosen	0.00112234
173	sub-01	0.3	unchosen	0.000981908
174	sub-01	0.4	unchosen	0.000827037
175	sub-01	0.5	unchosen	0.000653914
176	sub-01	0.6	unchosen	0.000458513
177	sub-01	0.7	unchosen	0.000237831
178	sub-01	0.8	unchosen	-8.76653e-06
179	sub-01	0.9	unchosen	-0.000280059
180	sub-01	1	unchosen	-0.000577124
181	sub-01	1.1	unchosen	-0.000902315
182	sub-01	1.2	unchosen	-0.00125739
183	sub-01	1.3	unchosen	-0.0016429
184	sub-01	1.4	unchosen	-0.00205794
185	sub-01	1.5	unchosen	-0.00249917
186	sub-01	1.6	unchosen	-0.00296045
187	sub-01	1.7	unchosen	-0.00343515
188	sub-01	1.8	unchosen	-0.00391676
189	sub-01	1.9	unchosen	-0.00440037
190	sub-01	2	unchosen	-0.00488133
191	sub-01	2.1	unchosen	-0.00535486
192	sub-01	2.2	unchosen	-0.00581666
193	sub-01	2.3	unchosen	-0.00626301
194	sub-01	2.4	unchosen	-0.00669016
195	sub-01	2.5	unchosen	-0.00709216
196	sub-01	2.6	unchosen	-0.00746133
197	sub-01	2.7	unchosen	-0.00779167
198	sub-01	2.8	unchosen	-0.00807827
199	sub-01	2.9	unchosen	-0.00831662
200	sub-01	3	unchosen	-0.00850372
201	sub-01	3.1	unchosen	-0.00863976
202	sub-01	3.2	unchosen	-0.00872652
203	sub-01	3.3	unchosen	-0.00876636
204	sub-01	3.4	unchosen	-0.00876108
205	sub-01	3.5	unchosen	-0.00871272
206	sub-01	3.6	unchosen	-0.00862345
207	sub-01	3.7	unchosen	-0.0084957
208	sub-01	3.8	unchosen	-0.00833196
209	sub-01	3.9	unchosen	-0.00813473
210	sub-01	4	unchosen	-0.00790918
211	sub-01	4.1	unchosen	-0.00766368
212	sub-01	4.2	unchosen	-0.00740492
213	sub-01	4.3	unchosen	-0.00713991
214	sub-01	4.4	unchosen	-0.00687748
215	sub-01	4.5	unchosen	-0.00662547
216	sub-01	4.6	unchosen	-0.0063879
217	sub-01	4.7	unchosen	-0.0061662
218	sub-01	4.8	unchosen	-0.00596058
219	sub-01	4.9	unchosen	-0.0057715
220	sub-01	5	unchosen	-0.00559919
221	sub-01	5.1	unchosen	-0.00544377
222	sub-01	5.2	unchosen	-0.00530437
223	sub-01	5.3	unchosen	-0.00518089
224	sub-01	5.4	unchosen	-0.00507478
225	sub-01	5.5	unchosen	-0.00498423
226	sub-01	5.6	unchosen	-0.00490364
227	sub-01	5.7	unchosen	-0.00482903
228	sub-01	5.8	unchosen	-0.00475539
229	sub-01	5.9	unchosen	-0.00467525
230	sub-01	6	unchosen	-0.00458303
231	sub-01	6.1	unchosen	-0.00447744
232	sub-01	6.2	unchosen	-0.00435945
233	sub-01	6.3	unchosen	-0.00423002
234	sub-01	6.4	unchosen	-0.00408877
235	sub-01	6.5	unchosen	-0.00393516
236	sub-01	6.6	unchosen	-0.00376865
237	sub-01	6.7	unchosen	-0.0035907
238	sub-01	6.8	unchosen	-0.00340279
239	sub-01	6.9	unchosen	-0.00320603
240	sub-01	7	unchosen	-0.00300451
241	sub-01	7.1	unchosen	-0.00280544
242	sub-01	7.2	unchosen	-0.00261425
243	sub-01	7.3	unchosen	-0.00243693
244	sub-01	7.4	unchosen	-0.00228071
245	sub-01	7.5	unchosen	-0.0021503
246	sub-01	7.6	unchosen	-0.00204651
247	sub-01	7.7	unchosen	-0.00196883
248	sub-01	7.8	unchosen	-0.00191798
249	sub-01	7.9	unchosen	-0.00189666
250	sub-01	8	unchosen	-0.00190804
251	sub-01	8.1	unchosen	-0.00195558
252	sub-01	8.2	unchosen	-0.00203998
253	sub-01	8.3	unchosen	-0.00215981
254	sub-01	8.4	unchosen	-0.00231065
255	sub-01	8.5	unchosen	-0.00248575
256	sub-01	8.6	unchosen	-0.00267599
257	sub-01	8.7	unchosen	-0.0028733
258	sub-01	8.8	unchosen	-0.00306896
259	sub-01	8.9	unchosen	-0.00325324
260	sub-01	9	unchosen	-0.00341858
261	sub-01	9.1	unchosen	-0.00356019
262	sub-01	9.2	unchosen	-0.00367414
263	sub-01	9.3	unchosen	-0.00375521
264	sub-01	9.4	unchosen	-0.00379684
265	sub-01	9.5	unchosen	-0.00379219
266	sub-01	9.6	unchosen	-0.00373423
267	sub-01	9.7	unchosen	-0.00361919
268	sub-01	9.8	unchosen	-0.00344688
269	sub-01	9.9	unchosen	-0.00322194
270	sub-01	10	unchosen	-0.00295058
271	sub-01	10.1	unchosen	-0.00264032
272	sub-01	10.2	unchosen	-0.00229872
273	sub-01	10.3	unchosen	-0.00193508
274	sub-01	10.4	unchosen	-0.00156083
275	sub-01	10.5	unchosen	-0.0011868
276	sub-01	10.6	unchosen	-0.000822805
277	sub-01	10.7	unchosen	-0.000478432
278	sub-01	10.8	unchosen	-0.000164509
279	sub-01	10.9	unchosen	0.000107573
280	sub-01	11	unchosen	0.000326948
281	sub-01	11.1	unchosen	0.000482912
282	sub-01	11.2	unchosen	0.000568349
283	sub-01	11.3	unchosen	0.000580048
284	sub-01	11.4	unchosen	0.000519424
285	sub-01	11.5	unchosen	0.000388651
286	sub-01	11.6	unchosen	0.000189594
287	sub-01	11.7	unchosen	-7.51922e-05
288	sub-01	11.8	unchosen	-0.000401137
289	sub-01	11.9	unchosen	-0.000780939
290	sub-01	12	unchosen	-0.00120602
291	sub-01	12.1	unchosen	-0.00166736
292	sub-01	12.2	unchosen	-0.00215551
293	sub-01	12.3	unchosen	-0.00265928
294	sub-01	12.4	unchosen	-0.0031675
295	sub-01	12.5	unchosen	-0.00366998
296	sub-01	12.6	unchosen	-0.00415679
297	sub-01	12.7	unchosen	-0.00462081
298	sub-01	12.8	unchosen	-0.00505784
299	sub-01	12.9	unchosen	-0.00546695
300	sub-01	13	unchosen	-0.00584718
301	sub-01	13.1	unchosen	-0.00619567
302	sub-01	13.2	unchosen	-0.00651002
303	sub-01	13.3	unchosen	-0.00678908
304	sub-01	13.4	unchosen	-0.00703343
305	sub-01	13.5	unchosen	-0.00724597
306	sub-01	13.6	unchosen	-0.00743002
307	sub-01	13.7	unchosen	-0.00758903
308	sub-01	13.8	unchosen	-0.00772828
309	sub-01	13.9	unchosen	-0.00785234
310	sub-01	14	unchosen	-0.00796465
311	sub-01	14.1	unchosen	-0.00806842
312	sub-01	14.2	unchosen	-0.00816539
313	sub-01	14.3	unchosen	-0.00825575
314	sub-01	14.4	unchosen	-0.00833674
315	sub-01	14.5	unchosen	-0.00840539
316	sub-01	14.6	unchosen	-0.00846162
317	sub-01	14.7	unchosen	-0.00850552
318	sub-01	14.8	unchosen	-0.00853641
319	sub-01	14.9	unchosen	-0.00855286
320	sub-02	-1	chosen	-0.000152385
321	sub-02	-0.9	chosen	-0.000585719
322	sub-02	-0.8	chosen	-0.00101622
323	sub-02	-0.7	chosen	-0.00142424
324	sub-02	-0.6	chosen	-0.00178711
325	sub-02	-0.5	chosen	-0.00208148
326	sub-02	-0.4	chosen	-0.00228369
327	sub-02	-0.3	chosen	-0.00237931
328	sub-02	-0.2	chosen	-0.00236243
329	sub-02	-0.1	chosen	-0.00223102
330	sub-02	-2.22045e-16	chosen	-0.00199203
331	sub-02	0.1	chosen	-0.00165892
332	sub-02	0.2	chosen	-0.00124687
333	sub-02	0.3	chosen	-0.000769602
334	sub-02	0.4	chosen	-0.000237832
335	sub-02	0.5	chosen	0.000338653
336	sub-02	0.6	chosen	0.00094786
337	sub-02	0.7	chosen	0.0015738
338	sub-02	0.8	chosen	0.00219598
339	sub-02	0.9	chosen	0.00279223
340	sub-02	1	chosen	0.00333955
341	sub-02	1.1	chosen	0.0038147
342	sub-02	1.2	chosen	0.00420112
343	sub-02	1.3	chosen	0.00448902
344	sub-02	1.4	chosen	0.00467112
345	sub-02	1.5	chosen	0.00474714
346	sub-02	1.6	chosen	0.00472384
347	sub-02	1.7	chosen	0.00461032
348	sub-02	1.8	chosen	0.00441433
349	sub-02	1.9	chosen	0.00414173
350	sub-02	2	chosen	0.0037996
351	sub-02	2.1	chosen	0.00339864
352	sub-02	2.2	chosen	0.00295064
353	sub-02	2.3	chosen	0.00246874
354	sub-02	2.4	chosen	0.00196816
355	sub-02	2.5	chosen	0.00146696
356	sub-02	2.6	chosen	0.000983542
357	sub-02	2.7	chosen	0.000534546
358	sub-02	2.8	chosen	0.000133713
359	sub-02	2.9	chosen	-0.000207166
360	sub-02	3	chosen	-0.000482203
361	sub-02	3.1	chosen	-0.000692015
362	sub-02	3.2	chosen	-0.000839001
363	sub-02	3.3	chosen	-0.000923987
364	sub-02	3.4	chosen	-0.000947151
365	sub-02	3.5	chosen	-0.000911239
366	sub-02	3.6	chosen	-0.000822629
367	sub-02	3.7	chosen	-0.000686609
368	sub-02	3.8	chosen	-0.000508264
369	sub-02	3.9	chosen	-0.000296578
370	sub-02	4	chosen	-6.64501e-05
371	sub-02	4.1	chosen	0.000165649
372	sub-02	4.2	chosen	0.000380858
373	sub-02	4.3	chosen	0.000561004
374	sub-02	4.4	chosen	0.000690476
375	sub-02	4.5	chosen	0.000761446
376	sub-02	4.6	chosen	0.000773034
377	sub-02	4.7	chosen	0.000726078
378	sub-02	4.8	chosen	0.000620347
379	sub-02	4.9	chosen	0.000457689
380	sub-02	5	chosen	0.000243506
381	sub-02	5.1	chosen	-1.4583e-05
382	sub-02	5.2	chosen	-0.00031001
383	sub-02	5.3	chosen	-0.000635036
384	sub-02	5.4	chosen	-0.000977074
385	sub-02	5.5	chosen	-0.00131601
386	sub-02	5.6	chosen	-0.00162883
387	sub-02	5.7	chosen	-0.00188942
388	sub-02	5.8	chosen	-0.00207305
389	sub-02	5.9	chosen	-0.00215877
390	sub-02	6	chosen	-0.00213574
391	sub-02	6.1	chosen	-0.00200097
392	sub-02	6.2	chosen	-0.00175422
393	sub-02	6.3	chosen	-0.00139465
394	sub-02	6.4	chosen	-0.0009267
395	sub-02	6.5	chosen	-0.000360222
396	sub-02	6.6	chosen	0.000294015
397	sub-02	6.7	chosen	0.00102457
398	sub-02	6.8	chosen	0.00181544
399	sub-02	6.9	chosen	0.00264608
400	sub-02	7	chosen	0.00348882
401	sub-02	7.1	chosen	0.00431275
402	sub-02	7.2	chosen	0.00508577
403	sub-02	7.3	chosen	0.00577887
404	sub-02	7.4	chosen	0.00636795
405	sub-02	7.5	chosen	0.00683892
406	sub-02	7.6	chosen	0.00718442
407	sub-02	7.7	chosen	0.00740017
408	sub-02	7.8	chosen	0.00748054
409	sub-02	7.9	chosen	0.00742626
410	sub-02	8	chosen	0.00724514
411	sub-02	8.1	chosen	0.00694499
412	sub-02	8.2	chosen	0.00653538
413	sub-02	8.3	chosen	0.0060327
414	sub-02	8.4	chosen	0.00545695
415	sub-02	8.5	chosen	0.00483401
416	sub-02	8.6	chosen	0.00419332
417	sub-02	8.7	chosen	0.00356393
418	sub-02	8.8	chosen	0.00297097
419	sub-02	8.9	chosen	0.0024341
420	sub-02	9	chosen	0.00196566
421	sub-02	9.1	chosen	0.00157428
422	sub-02	9.2	chosen	0.00126564
423	sub-02	9.3	chosen	0.00104675
424	sub-02	9.4	chosen	0.00091849
425	sub-02	9.5	chosen	0.000874194
426	sub-02	9.6	chosen	0.00090754
427	sub-02	9.7	chosen	0.00101071
428	sub-02	9.8	chosen	0.00116982
429	sub-02	9.9	chosen	0.00136889
430	sub-02	10	chosen	0.00158739
431	sub-02	10.1	chosen	0.00180081
432	sub-02	10.2	chosen	0.00198602
433	sub-02	10.3	chosen	0.00212361
434	sub-02	10.4	chosen	0.00219982
435	sub-02	10.5	chosen	0.00220584
436	sub-02	10.6	chosen	0.00213376
437	sub-02	10.7	chosen	0.00197913
438	sub-02	10.8	chosen	0.00173709
439	sub-02	10.9	chosen	0.00140885
440	sub-02	11	chosen	0.00100321
441	sub-02	11.1	chosen	0.000529101
442	sub-02	11.2	chosen	-3.98224e-06
443	sub-02	11.3	chosen	-0.000583298
444	sub-02	11.4	chosen	-0.0011953
445	sub-02	11.5	chosen	-0.00182306
446	sub-02	11.6	chosen	-0.00244632
447	sub-02	11.7	chosen	-0.00304646
448	sub-02	11.8	chosen	-0.00360703
449	sub-02	11.9	chosen	-0.00411677
450	sub-02	12	chosen	-0.00456806
451	sub-02	12.1	chosen	-0.00495295
452	sub-02	12.2	chosen	-0.00526642
453	sub-02	12.3	chosen	-0.00550232
454	sub-02	12.4	chosen	-0.00565983
455	sub-02	12.5	chosen	-0.00574541
456	sub-02	12.6	chosen	-0.00576589
457	sub-02	12.7	chosen	-0.00572757
458	sub-02	12.8	chosen	-0.0056375
459	sub-02	12.9	chosen	-0.00550348
460	sub-02	13	chosen	-0.00533559
461	sub-02	13.1	chosen	-0.00514585
462	sub-02	13.2	chosen	-0.00494606
463	sub-02	13.3	chosen	-0.0047483
464	sub-02	13.4	chosen	-0.00456081
465	sub-02	13.5	chosen	-0.00439019
466	sub-02	13.6	chosen	-0.00424368
467	sub-02	13.7	chosen	-0.00412636
468	sub-02	13.8	chosen	-0.00404542
469	sub-02	13.9	chosen	-0.00400305
470	sub-02	14	chosen	-0.00399424
471	sub-02	14.1	chosen	-0.00401328
472	sub-02	14.2	chosen	-0.00405534
473	sub-02	14.3	chosen	-0.00411564
474	sub-02	14.4	chosen	-0.00418775
475	sub-02	14.5	chosen	-0.00426398
476	sub-02	14.6	chosen	-0.00433562
477	sub-02	14.7	chosen	-0.00439207
478	sub-02	14.8	chosen	-0.00442113
479	sub-02	14.9	chosen	-0.00441295
480	sub-02	-1	unchosen	-0.00358584
481	sub-02	-0.9	unchosen	-0.003344
482	sub-02	-0.8	unchosen	-0.00311882
483	sub-02	-0.7	unchosen	-0.00291922
484	sub-02	-0.6	unchosen	-0.00275431
485	sub-02	-0.5	unchosen	-0.00263512
486	sub-02	-0.4	unchosen	-0.00257099
487	sub-02	-0.3	unchosen	-0.00256262
488	sub-02	-0.2	unchosen	-0.00260973
489	sub-02	-0.1	unchosen	-0.00271214
490	sub-02	-2.22045e-16	unchosen	-0.00286651
491	sub-02	0.1	unchosen	-0.00306739
492	sub-02	0.2	unchosen	-0.0033105
493	sub-02	0.3	unchosen	-0.00359225
494	sub-02	0.4	unchosen	-0.00390798
495	sub-02	0.5	unchosen	-0.00425361
496	sub-02	0.6	unchosen	-0.00462388
497	sub-02	0.7	unchosen	-0.00501123
498	sub-02	0.8	unchosen	-0.00540817
499	sub-02	0.9	unchosen	-0.00580736
500	sub-02	1	unchosen	-0.00619896
501	sub-02	1.1	unchosen	-0.00657361
502	sub-02	1.2	unchosen	-0.00692546
503	sub-02	1.3	unchosen	-0.00724587
504	sub-02	1.4	unchosen	-0.00752424
505	sub-02	1.5	unchosen	-0.00775471
506	sub-02	1.6	unchosen	-0.00793436
507	sub-02	1.7	unchosen	-0.00806025
508	sub-02	1.8	unchosen	-0.00812869
509	sub-02	1.9	unchosen	-0.00813624
510	sub-02	2	unchosen	-0.00808167
511	sub-02	2.1	unchosen	-0.00796772
512	sub-02	2.2	unchosen	-0.00779689
513	sub-02	2.3	unchosen	-0.00756824
514	sub-02	2.4	unchosen	-0.00728106
515	sub-02	2.5	unchosen	-0.0069377
516	sub-02	2.6	unchosen	-0.00654123
517	sub-02	2.7	unchosen	-0.00609838
518	sub-02	2.8	unchosen	-0.00562263
519	sub-02	2.9	unchosen	-0.00512999
520	sub-02	3	unchosen	-0.00463088
521	sub-02	3.1	unchosen	-0.0041328
522	sub-02	3.2	unchosen	-0.00364158
523	sub-02	3.3	unchosen	-0.00316319
524	sub-02	3.4	unchosen	-0.00270566
525	sub-02	3.5	unchosen	-0.00227438
526	sub-02	3.6	unchosen	-0.00187031
527	sub-02	3.7	unchosen	-0.00149673
528	sub-02	3.8	unchosen	-0.00116185
529	sub-02	3.9	unchosen	-0.000872838
530	sub-02	4	unchosen	-0.000633577
531	sub-02	4.1	unchosen	-0.000447122
532	sub-02	4.2	unchosen	-0.000308749
533	sub-02	4.3	unchosen	-0.000206899
534	sub-02	4.4	unchosen	-0.000129047
535	sub-02	4.5	unchosen	-6.86461e-05
536	sub-02	4.6	unchosen	-2.16985e-05
537	sub-02	4.7	unchosen	1.23751e-05
538	sub-02	4.8	unchosen	3.32217e-05
539	sub-02	4.9	unchosen	4.28123e-05
540	sub-02	5	unchosen	4.10325e-05
541	sub-02	5.1	unchosen	2.47157e-05
542	sub-02	5.2	unchosen	-7.63725e-06
543	sub-02	5.3	unchosen	-5.50281e-05
544	sub-02	5.4	unchosen	-0.000118634
545	sub-02	5.5	unchosen	-0.00020335
546	sub-02	5.6	unchosen	-0.000314464
547	sub-02	5.7	unchosen	-0.000464455
548	sub-02	5.8	unchosen	-0.00066991
549	sub-02	5.9	unchosen	-0.000946159
550	sub-02	6	unchosen	-0.0013012
551	sub-02	6.1	unchosen	-0.00173977
552	sub-02	6.2	unchosen	-0.00226181
553	sub-02	6.3	unchosen	-0.00286503
554	sub-02	6.4	unchosen	-0.00354656
555	sub-02	6.5	unchosen	-0.00429981
556	sub-02	6.6	unchosen	-0.00511588
557	sub-02	6.7	unchosen	-0.00598443
558	sub-02	6.8	unchosen	-0.00689191
559	sub-02	6.9	unchosen	-0.00782061
560	sub-02	7	unchosen	-0.00874838
561	sub-02	7.1	unchosen	-0.00965289
562	sub-02	7.2	unchosen	-0.0105074
563	sub-02	7.3	unchosen	-0.0112828
564	sub-02	7.4	unchosen	-0.0119522
565	sub-02	7.5	unchosen	-0.0124973
566	sub-02	7.6	unchosen	-0.0129038
567	sub-02	7.7	unchosen	-0.0131623
568	sub-02	7.8	unchosen	-0.0132657
569	sub-02	7.9	unchosen	-0.0132101
570	sub-02	8	unchosen	-0.0129972
571	sub-02	8.1	unchosen	-0.0126308
572	sub-02	8.2	unchosen	-0.0121187
573	sub-02	8.3	unchosen	-0.0114767
574	sub-02	8.4	unchosen	-0.010727
575	sub-02	8.5	unchosen	-0.00989587
576	sub-02	8.6	unchosen	-0.00900929
577	sub-02	8.7	unchosen	-0.00809458
578	sub-02	8.8	unchosen	-0.00718157
579	sub-02	8.9	unchosen	-0.00629865
580	sub-02	9	unchosen	-0.00546667
581	sub-02	9.1	unchosen	-0.00470349
582	sub-02	9.2	unchosen	-0.00402334
583	sub-02	9.3	unchosen	-0.00343872
584	sub-02	9.4	unchosen	-0.00295884
585	sub-02	9.5	unchosen	-0.00258735
586	sub-02	9.6	unchosen	-0.00232612
587	sub-02	9.7	unchosen	-0.00217302
588	sub-02	9.8	unchosen	-0.00211745
589	sub-02	9.9	unchosen	-0.00214238
590	sub-02	10	unchosen	-0.00222791
591	sub-02	10.1	unchosen	-0.00235515
592	sub-02	10.2	unchosen	-0.00250731
593	sub-02	10.3	unchosen	-0.00266517
594	sub-02	10.4	unchosen	-0.00281033
595	sub-02	10.5	unchosen	-0.0029298
596	sub-02	10.6	unchosen	-0.00301173
597	sub-02	10.7	unchosen	-0.00304735
598	sub-02	10.8	unchosen	-0.0030297
599	sub-02	10.9	unchosen	-0.00295595
600	sub-02	11	unchosen	-0.00282874
601	sub-02	11.1	unchosen	-0.00265292
602	sub-02	11.2	unchosen	-0.00243558
603	sub-02	11.3	unchosen	-0.00218832
604	sub-02	11.4	unchosen	-0.00192755
605	sub-02	11.5	unchosen	-0.00167155
606	sub-02	11.6	unchosen	-0.0014375
607	sub-02	11.7	unchosen	-0.00123867
608	sub-02	11.8	unchosen	-0.00108847
609	sub-02	11.9	unchosen	-0.000998044
610	sub-02	12	unchosen	-0.000974181
611	sub-02	12.1	unchosen	-0.00102353
612	sub-02	12.2	unchosen	-0.00114929
613	sub-02	12.3	unchosen	-0.00135148
614	sub-02	12.4	unchosen	-0.00162324
615	sub-02	12.5	unchosen	-0.00195011
616	sub-02	12.6	unchosen	-0.0023149
617	sub-02	12.7	unchosen	-0.00269991
618	sub-02	12.8	unchosen	-0.00308728
619	sub-02	12.9	unchosen	-0.00345605
620	sub-02	13	unchosen	-0.00378372
621	sub-02	13.1	unchosen	-0.00404814
622	sub-02	13.2	unchosen	-0.00422964
623	sub-02	13.3	unchosen	-0.00431115
624	sub-02	13.4	unchosen	-0.00428008
625	sub-02	13.5	unchosen	-0.00412705
626	sub-02	13.6	unchosen	-0.00384243
627	sub-02	13.7	unchosen	-0.00342031
628	sub-02	13.8	unchosen	-0.0028596
629	sub-02	13.9	unchosen	-0.00217053
630	sub-02	14	unchosen	-0.00137375
631	sub-02	14.1	unchosen	-0.000492973
632	sub-02	14.2	unchosen	0.000448121
633	sub-02	14.3	unchosen	0.001427
634	sub-02	14.4	unchosen	0.00241911
635	sub-02	14.5	unchosen	0.00339879
636	sub-02	14.6	unchosen	0.00433972
637	sub-02	14.7	unchosen	0.00521505
638	sub-02	14.8	unchosen	0.00600116
639	sub-02	14.9	unchosen	0.00667928
640	sub-03	-1	chosen	-0.000378086
641	sub-03	-0.9	chosen	-0.000153324
642	sub-03	-0.8	chosen	0.000114869
643	sub-03	-0.7	chosen	0.000414387
644	sub-03	-0.6	chosen	0.000733768
645	sub-03	-0.5	chosen	0.00106075
646	sub-03	-0.4	chosen	0.00138381
647	sub-03	-0.3	chosen	0.00169369
648	sub-03	-0.2	chosen	0.00198341
649	sub-03	-0.1	chosen	0.00224768
650	sub-03	-2.22045e-16	chosen	0.00248218
651	sub-03	0.1	chosen	0.00268321
652	sub-03	0.2	chosen	0.00284948
653	sub-03	0.3	chosen	0.00298146
654	sub-03	0.4	chosen	0.00308102
655	sub-03	0.5	chosen	0.00315036
656	sub-03	0.6	chosen	0.00318868
657	sub-03	0.7	chosen	0.00319989
658	sub-03	0.8	chosen	0.00318957
659	sub-03	0.9	chosen	0.00316266
660	sub-03	1	chosen	0.00312571
661	sub-03	1.1	chosen	0.00308506
662	sub-03	1.2	chosen	0.00304488
663	sub-03	1.3	chosen	0.00300814
664	sub-03	1.4	chosen	0.00297617
665	sub-03	1.5	chosen	0.0029495
666	sub-03	1.6	chosen	0.00292853
667	sub-03	1.7	chosen	0.00291239
668	sub-03	1.8	chosen	0.00289934
669	sub-03	1.9	chosen	0.00288699
670	sub-03	2	chosen	0.00287309
671	sub-03	2.1	chosen	0.00285769
672	sub-03	2.2	chosen	0.00283816
673	sub-03	2.3	chosen	0.00281205
674	sub-03	2.4	chosen	0.00277767
675	sub-03	2.5	chosen	0.002731
676	sub-03	2.6	chosen	0.00266804
677	sub-03	2.7	chosen	0.0025867
678	sub-03	2.8	chosen	0.0024847
679	sub-03	2.9	chosen	0.00236086
680	sub-03	3	chosen	0.00221444
681	sub-03	3.1	chosen	0.002045
682	sub-03	3.2	chosen	0.00185382
683	sub-03	3.3	chosen	0.00164309
684	sub-03	3.4	chosen	0.0014158
685	sub-03	3.5	chosen	0.00117487
686	sub-03	3.6	chosen	0.000923862
687	sub-03	3.7	chosen	0.0006688
688	sub-03	3.8	chosen	0.000416156
689	sub-03	3.9	chosen	0.000172313
690	sub-03	4	chosen	-5.41972e-05
691	sub-03	4.1	chosen	-0.000255183
692	sub-03	4.2	chosen	-0.000425016
693	sub-03	4.3	chosen	-0.000557481
694	sub-03	4.4	chosen	-0.000646716
695	sub-03	4.5	chosen	-0.000688024
696	sub-03	4.6	chosen	-0.000678172
697	sub-03	4.7	chosen	-0.000616255
698	sub-03	4.8	chosen	-0.000502377
699	sub-03	4.9	chosen	-0.000338088
700	sub-03	5	chosen	-0.000125034
701	sub-03	5.1	chosen	0.00013329
702	sub-03	5.2	chosen	0.000430585
703	sub-03	5.3	chosen	0.000757781
704	sub-03	5.4	chosen	0.00110513
705	sub-03	5.5	chosen	0.00146266
706	sub-03	5.6	chosen	0.00182126
707	sub-03	5.7	chosen	0.00217427
708	sub-03	5.8	chosen	0.00251428
709	sub-03	5.9	chosen	0.00283325
710	sub-03	6	chosen	0.00312507
711	sub-03	6.1	chosen	0.00338576
712	sub-03	6.2	chosen	0.00361299
713	sub-03	6.3	chosen	0.00380516
714	sub-03	6.4	chosen	0.00396231
715	sub-03	6.5	chosen	0.00408444
716	sub-03	6.6	chosen	0.00417063
717	sub-03	6.7	chosen	0.00422103
718	sub-03	6.8	chosen	0.00423915
719	sub-03	6.9	chosen	0.00422883
720	sub-03	7	chosen	0.00419239
721	sub-03	7.1	chosen	0.00413172
722	sub-03	7.2	chosen	0.0040483
723	sub-03	7.3	chosen	0.00394526
724	sub-03	7.4	chosen	0.00382713
725	sub-03	7.5	chosen	0.00369733
726	sub-03	7.6	chosen	0.00355786
727	sub-03	7.7	chosen	0.00341
728	sub-03	7.8	chosen	0.00325473
729	sub-03	7.9	chosen	0.00309173
730	sub-03	8	chosen	0.00292094
731	sub-03	8.1	chosen	0.00274623
732	sub-03	8.2	chosen	0.0025726
733	sub-03	8.3	chosen	0.00240187
734	sub-03	8.4	chosen	0.00223579
735	sub-03	8.5	chosen	0.00207724
736	sub-03	8.6	chosen	0.00192851
737	sub-03	8.7	chosen	0.00179107
738	sub-03	8.8	chosen	0.00166522
739	sub-03	8.9	chosen	0.00155033
740	sub-03	9	chosen	0.00144589
741	sub-03	9.1	chosen	0.00135205
742	sub-03	9.2	chosen	0.00126959
743	sub-03	9.3	chosen	0.00119942
744	sub-03	9.4	chosen	0.00114316
745	sub-03	9.5	chosen	0.00110198
746	sub-03	9.6	chosen	0.00107257
747	sub-03	9.7	chosen	0.00105064
748	sub-03	9.8	chosen	0.00103578
749	sub-03	9.9	chosen	0.00102794
750	sub-03	10	chosen	0.00102665
751	sub-03	10.1	chosen	0.00103211
752	sub-03	10.2	chosen	0.00104402
753	sub-03	10.3	chosen	0.0010614
754	sub-03	10.4	chosen	0.00108315
755	sub-03	10.5	chosen	0.00110814
756	sub-03	10.6	chosen	0.00113496
757	sub-03	10.7	chosen	0.00116159
758	sub-03	10.8	chosen	0.00118606
759	sub-03	10.9	chosen	0.00120629
760	sub-03	11	chosen	0.00122075
761	sub-03	11.1	chosen	0.0012316
762	sub-03	11.2	chosen	0.00124084
763	sub-03	11.3	chosen	0.00124665
764	sub-03	11.4	chosen	0.00124704
765	sub-03	11.5	chosen	0.00124079
766	sub-03	11.6	chosen	0.00122687
767	sub-03	11.7	chosen	0.00120559
768	sub-03	11.8	chosen	0.00117798
769	sub-03	11.9	chosen	0.00114491
770	sub-03	12	chosen	0.00110734
771	sub-03	12.1	chosen	0.00106591
772	sub-03	12.2	chosen	0.00102103
773	sub-03	12.3	chosen	0.000972627
774	sub-03	12.4	chosen	0.000920575
775	sub-03	12.5	chosen	0.000864631
776	sub-03	12.6	chosen	0.000801916
777	sub-03	12.7	chosen	0.000729917
778	sub-03	12.8	chosen	0.000648764
779	sub-03	12.9	chosen	0.000558314
780	sub-03	13	chosen	0.000457698
781	sub-03	13.1	chosen	0.0003455
782	sub-03	13.2	chosen	0.000219757
783	sub-03	13.3	chosen	7.91619e-05
784	sub-03	13.4	chosen	-7.64439e-05
785	sub-03	13.5	chosen	-0.000247036
786	sub-03	13.6	chosen	-0.00043207
787	sub-03	13.7	chosen	-0.000629804
788	sub-03	13.8	chosen	-0.000837301
789	sub-03	13.9	chosen	-0.00105168
790	sub-03	14	chosen	-0.00127064
791	sub-03	14.1	chosen	-0.00149047
792	sub-03	14.2	chosen	-0.00170796
793	sub-03	14.3	chosen	-0.00192167
794	sub-03	14.4	chosen	-0.00212991
795	sub-03	14.5	chosen	-0.0023303
796	sub-03	14.6	chosen	-0.00251992
797	sub-03	14.7	chosen	-0.00269504
798	sub-03	14.8	chosen	-0.00285197
799	sub-03	14.9	chosen	-0.00298812
800	sub-03	-1	unchosen	-0.00057585
801	sub-03	-0.9	unchosen	-0.00102383
802	sub-03	-0.8	unchosen	-0.00151162
803	sub-03	-0.7	unchosen	-0.00201437
804	sub-03	-0.6	unchosen	-0.00250814
805	sub-03	-0.5	unchosen	-0.00297299
806	sub-03	-0.4	unchosen	-0.00339161
807	sub-03	-0.3	unchosen	-0.00374952
808	sub-03	-0.2	unchosen	-0.00403744
809	sub-03	-0.1	unchosen	-0.00424908
810	sub-03	-2.22045e-16	unchosen	-0.00437881
811	sub-03	0.1	unchosen	-0.00442163
812	sub-03	0.2	unchosen	-0.00437626
813	sub-03	0.3	unchosen	-0.00424341
814	sub-03	0.4	unchosen	-0.00402817
815	sub-03	0.5	unchosen	-0.0037396
816	sub-03	0.6	unchosen	-0.00338773
817	sub-03	0.7	unchosen	-0.00298984
818	sub-03	0.8	unchosen	-0.00256584
819	sub-03	0.9	unchosen	-0.00213482
820	sub-03	1	unchosen	-0.00171252
821	sub-03	1.1	unchosen	-0.00131287
822	sub-03	1.2	unchosen	-0.000947914
823	sub-03	1.3	unchosen	-0.000625384
824	sub-03	1.4	unchosen	-0.000348888
825	sub-03	1.5	unchosen	-0.000121416
826	sub-03	1.6	unchosen	5.3513e-05
827	sub-03	1.7	unchosen	0.000175904
828	sub-03	1.8	unchosen	0.000248011
829	sub-03	1.9	unchosen	0.000275334
830	sub-03	2	unchosen	0.000266058
831	sub-03	2.1	unchosen	0.000227152
832	sub-03	2.2	unchosen	0.000169658
833	sub-03	2.3	unchosen	0.000106146
834	sub-03	2.4	unchosen	4.83514e-05
835	sub-03	2.5	unchosen	4.75282e-06
836	sub-03	2.6	unchosen	-1.79928e-05
837	sub-03	2.7	unchosen	-1.53364e-05
838	sub-03	2.8	unchosen	1.33603e-05
839	sub-03	2.9	unchosen	6.53472e-05
840	sub-03	3	unchosen	0.000137446
841	sub-03	3.1	unchosen	0.000227338
842	sub-03	3.2	unchosen	0.000329525
843	sub-03	3.3	unchosen	0.000437246
844	sub-03	3.4	unchosen	0.000543344
845	sub-03	3.5	unchosen	0.000639241
846	sub-03	3.6	unchosen	0.000718372
847	sub-03	3.7	unchosen	0.000773915
848	sub-03	3.8	unchosen	0.000798593
849	sub-03	3.9	unchosen	0.000785626
850	sub-03	4	unchosen	0.000730812
851	sub-03	4.1	unchosen	0.000631609
852	sub-03	4.2	unchosen	0.000488071
853	sub-03	4.3	unchosen	0.00030332
854	sub-03	4.4	unchosen	8.20023e-05
855	sub-03	4.5	unchosen	-0.000171056
856	sub-03	4.6	unchosen	-0.000451606
857	sub-03	4.7	unchosen	-0.000753165
858	sub-03	4.8	unchosen	-0.00106897
859	sub-03	4.9	unchosen	-0.00139267
860	sub-03	5	unchosen	-0.00171633
861	sub-03	5.1	unchosen	-0.0020331
862	sub-03	5.2	unchosen	-0.00233786
863	sub-03	5.3	unchosen	-0.00262541
864	sub-03	5.4	unchosen	-0.00289047
865	sub-03	5.5	unchosen	-0.00312913
866	sub-03	5.6	unchosen	-0.00333868
867	sub-03	5.7	unchosen	-0.00351914
868	sub-03	5.8	unchosen	-0.00367281
869	sub-03	5.9	unchosen	-0.00380194
870	sub-03	6	unchosen	-0.00390863
871	sub-03	6.1	unchosen	-0.0039942
872	sub-03	6.2	unchosen	-0.00406025
873	sub-03	6.3	unchosen	-0.0041082
874	sub-03	6.4	unchosen	-0.00414069
875	sub-03	6.5	unchosen	-0.00416255
876	sub-03	6.6	unchosen	-0.00417772
877	sub-03	6.7	unchosen	-0.00418712
878	sub-03	6.8	unchosen	-0.0041913
879	sub-03	6.9	unchosen	-0.00419092
880	sub-03	7	unchosen	-0.00418585
881	sub-03	7.1	unchosen	-0.00417501
882	sub-03	7.2	unchosen	-0.00415449
883	sub-03	7.3	unchosen	-0.00411776
884	sub-03	7.4	unchosen	-0.00405913
885	sub-03	7.5	unchosen	-0.00397382
886	sub-03	7.6	unchosen	-0.00385846
887	sub-03	7.7	unchosen	-0.00371048
888	sub-03	7.8	unchosen	-0.00352791
889	sub-03	7.9	unchosen	-0.00330741
890	sub-03	8	unchosen	-0.00304388
891	sub-03	8.1	unchosen	-0.00273411
892	sub-03	8.2	unchosen	-0.00237983
893	sub-03	8.3	unchosen	-0.0019839
894	sub-03	8.4	unchosen	-0.00154916
895	sub-03	8.5	unchosen	-0.00107893
896	sub-03	8.6	unchosen	-0.00057741
897	sub-03	8.7	unchosen	-5.25947e-05
898	sub-03	8.8	unchosen	0.000482155
899	sub-03	8.9	unchosen	0.00101393
900	sub-03	9	unchosen	0.00153159
901	sub-03	9.1	unchosen	0.00202588
902	sub-03	9.2	unchosen	0.00248782
903	sub-03	9.3	unchosen	0.00290911
904	sub-03	9.4	unchosen	0.00328119
905	sub-03	9.5	unchosen	0.00359415
906	sub-03	9.6	unchosen	0.00384025
907	sub-03	9.7	unchosen	0.00401636
908	sub-03	9.8	unchosen	0.00412036
909	sub-03	9.9	unchosen	0.00414987
910	sub-03	10	unchosen	0.00410259
911	sub-03	10.1	unchosen	0.00397717
912	sub-03	10.2	unchosen	0.00377681
913	sub-03	10.3	unchosen	0.00351267
914	sub-03	10.4	unchosen	0.00319698
915	sub-03	10.5	unchosen	0.00284046
916	sub-03	10.6	unchosen	0.00245194
917	sub-03	10.7	unchosen	0.00204055
918	sub-03	10.8	unchosen	0.00161496
919	sub-03	10.9	unchosen	0.00118371
920	sub-03	11	unchosen	0.000756787
921	sub-03	11.1	unchosen	0.000343229
922	sub-03	11.2	unchosen	-4.88305e-05
923	sub-03	11.3	unchosen	-0.000411204
924	sub-03	11.4	unchosen	-0.00073567
925	sub-03	11.5	unchosen	-0.00101434
926	sub-03	11.6	unchosen	-0.00124054
927	sub-03	11.7	unchosen	-0.00141043
928	sub-03	11.8	unchosen	-0.00152621
929	sub-03	11.9	unchosen	-0.00159171
930	sub-03	12	unchosen	-0.0016101
931	sub-03	12.1	unchosen	-0.00158255
932	sub-03	12.2	unchosen	-0.00151127
933	sub-03	12.3	unchosen	-0.00139841
934	sub-03	12.4	unchosen	-0.00124625
935	sub-03	12.5	unchosen	-0.00105827
936	sub-03	12.6	unchosen	-0.000838027
937	sub-03	12.7	unchosen	-0.000592054
938	sub-03	12.8	unchosen	-0.000328036
939	sub-03	12.9	unchosen	-5.33147e-05
940	sub-03	13	unchosen	0.000225809
941	sub-03	13.1	unchosen	0.00050427
942	sub-03	13.2	unchosen	0.000776988
943	sub-03	13.3	unchosen	0.00104066
944	sub-03	13.4	unchosen	0.00129172
945	sub-03	13.5	unchosen	0.0015253
946	sub-03	13.6	unchosen	0.00173427
947	sub-03	13.7	unchosen	0.00191359
948	sub-03	13.8	unchosen	0.00205896
949	sub-03	13.9	unchosen	0.00216715
950	sub-03	14	unchosen	0.00223644
951	sub-03	14.1	unchosen	0.00226511
952	sub-03	14.2	unchosen	0.00225594
953	sub-03	14.3	unchosen	0.00221353
954	sub-03	14.4	unchosen	0.00214229
955	sub-03	14.5	unchosen	0.00204569
956	sub-03	14.6	unchosen	0.00192643
957	sub-03	14.7	unchosen	0.0017877
958	sub-03	14.8	unchosen	0.00163219
959	sub-03	14.9	unchosen	0.00146507
960	sub-04	-1	chosen	0.00205452
961	sub-04	-0.9	chosen	0.00177313
962	sub-04	-0.8	chosen	0.00150138
963	sub-04	-0.7	chosen	0.00125215
964	sub-04	-0.6	chosen	0.00103228
965	sub-04	-0.5	chosen	0.000849895
966	sub-04	-0.4	chosen	0.000715582
967	sub-04	-0.3	chosen	0.000638532
968	sub-04	-0.2	chosen	0.00062334
969	sub-04	-0.1	chosen	0.000668172
970	sub-04	-2.22045e-16	chosen	0.000769649
971	sub-04	0.1	chosen	0.000925404
972	sub-04	0.2	chosen	0.00113734
973	sub-04	0.3	chosen	0.0014066
974	sub-04	0.4	chosen	0.00172222
975	sub-04	0.5	chosen	0.00206929
976	sub-04	0.6	chosen	0.00243295
977	sub-04	0.7	chosen	0.00279577
978	sub-04	0.8	chosen	0.00314253
979	sub-04	0.9	chosen	0.0034654
980	sub-04	1	chosen	0.00375395
981	sub-04	1.1	chosen	0.00399508
982	sub-04	1.2	chosen	0.00417893
983	sub-04	1.3	chosen	0.00430104
984	sub-04	1.4	chosen	0.00436397
985	sub-04	1.5	chosen	0.00437062
986	sub-04	1.6	chosen	0.00432302
987	sub-04	1.7	chosen	0.00422208
988	sub-04	1.8	chosen	0.00406961
989	sub-04	1.9	chosen	0.00387616
990	sub-04	2	chosen	0.00365445
991	sub-04	2.1	chosen	0.00341713
992	sub-04	2.2	chosen	0.00317934
993	sub-04	2.3	chosen	0.00295543
994	sub-04	2.4	chosen	0.00275392
995	sub-04	2.5	chosen	0.00258523
996	sub-04	2.6	chosen	0.00246144
997	sub-04	2.7	chosen	0.00239091
998	sub-04	2.8	chosen	0.0023779
999	sub-04	2.9	chosen	0.00242124
1000	sub-04	3	chosen	0.00252007
1001	sub-04	3.1	chosen	0.00267293
1002	sub-04	3.2	chosen	0.00287564
1003	sub-04	3.3	chosen	0.00312289
1004	sub-04	3.4	chosen	0.00340423
1005	sub-04	3.5	chosen	0.00370885
1006	sub-04	3.6	chosen	0.00402601
1007	sub-04	3.7	chosen	0.0043435
1008	sub-04	3.8	chosen	0.00464755
1009	sub-04	3.9	chosen	0.00492666
1010	sub-04	4	chosen	0.00517021
1011	sub-04	4.1	chosen	0.00536836
1012	sub-04	4.2	chosen	0.00551501
1013	sub-04	4.3	chosen	0.00560651
1014	sub-04	4.4	chosen	0.0056409
1015	sub-04	4.5	chosen	0.00561537
1016	sub-04	4.6	chosen	0.00553032
1017	sub-04	4.7	chosen	0.00539102
1018	sub-04	4.8	chosen	0.00520389
1019	sub-04	4.9	chosen	0.0049782
1020	sub-04	5	chosen	0.0047241
1021	sub-04	5.1	chosen	0.00445262
1022	sub-04	5.2	chosen	0.0041757
1023	sub-04	5.3	chosen	0.00390796
1024	sub-04	5.4	chosen	0.00366496
1025	sub-04	5.5	chosen	0.00345989
1026	sub-04	5.6	chosen	0.00330237
1027	sub-04	5.7	chosen	0.00319732
1028	sub-04	5.8	chosen	0.00314719
1029	sub-04	5.9	chosen	0.00315416
1030	sub-04	6	chosen	0.00322081
1031	sub-04	6.1	chosen	0.00334527
1032	sub-04	6.2	chosen	0.00352188
1033	sub-04	6.3	chosen	0.00374448
1034	sub-04	6.4	chosen	0.00400472
1035	sub-04	6.5	chosen	0.00429106
1036	sub-04	6.6	chosen	0.00458941
1037	sub-04	6.7	chosen	0.00488442
1038	sub-04	6.8	chosen	0.00515917
1039	sub-04	6.9	chosen	0.00539503
1040	sub-04	7	chosen	0.00557456
1041	sub-04	7.1	chosen	0.005685
1042	sub-04	7.2	chosen	0.00571899
1043	sub-04	7.3	chosen	0.00567258
1044	sub-04	7.4	chosen	0.00554416
1045	sub-04	7.5	chosen	0.00533259
1046	sub-04	7.6	chosen	0.00503887
1047	sub-04	7.7	chosen	0.00466517
1048	sub-04	7.8	chosen	0.00421399
1049	sub-04	7.9	chosen	0.00369112
1050	sub-04	8	chosen	0.00310788
1051	sub-04	8.1	chosen	0.00247877
1052	sub-04	8.2	chosen	0.00181974
1053	sub-04	8.3	chosen	0.0011463
1054	sub-04	8.4	chosen	0.000474554
1055	sub-04	8.5	chosen	-0.000178787
1056	sub-04	8.6	chosen	-0.000800021
1057	sub-04	8.7	chosen	-0.00137917
1058	sub-04	8.8	chosen	-0.00190928
1059	sub-04	8.9	chosen	-0.00238629
1060	sub-04	9	chosen	-0.00280578
1061	sub-04	9.1	chosen	-0.00316099
1062	sub-04	9.2	chosen	-0.00344606
1063	sub-04	9.3	chosen	-0.0036573
1064	sub-04	9.4	chosen	-0.00379628
1065	sub-04	9.5	chosen	-0.00387086
1066	sub-04	9.6	chosen	-0.00389134
1067	sub-04	9.7	chosen	-0.00386901
1068	sub-04	9.8	chosen	-0.00381375
1069	sub-04	9.9	chosen	-0.00373452
1070	sub-04	10	chosen	-0.00364156
1071	sub-04	10.1	chosen	-0.00354507
1072	sub-04	10.2	chosen	-0.00345322
1073	sub-04	10.3	chosen	-0.00337154
1074	sub-04	10.4	chosen	-0.00330479
1075	sub-04	10.5	chosen	-0.00325968
1076	sub-04	10.6	chosen	-0.00324687
1077	sub-04	10.7	chosen	-0.00327406
1078	sub-04	10.8	chosen	-0.00334441
1079	sub-04	10.9	chosen	-0.00345485
1080	sub-04	11	chosen	-0.0035973
1081	sub-04	11.1	chosen	-0.00376289
1082	sub-04	11.2	chosen	-0.00394225
1083	sub-04	11.3	chosen	-0.00412669
1084	sub-04	11.4	chosen	-0.00430875
1085	sub-04	11.5	chosen	-0.00447943
1086	sub-04	11.6	chosen	-0.00462791
1087	sub-04	11.7	chosen	-0.0047467
1088	sub-04	11.8	chosen	-0.00483263
1089	sub-04	11.9	chosen	-0.00488189
1090	sub-04	12	chosen	-0.00488845
1091	sub-04	12.1	chosen	-0.0048446
1092	sub-04	12.2	chosen	-0.00474672
1093	sub-04	12.3	chosen	-0.00459604
1094	sub-04	12.4	chosen	-0.00439958
1095	sub-04	12.5	chosen	-0.00416692
1096	sub-04	12.6	chosen	-0.00390595
1097	sub-04	12.7	chosen	-0.00362446
1098	sub-04	12.8	chosen	-0.00333139
1099	sub-04	12.9	chosen	-0.00303572
1100	sub-04	13	chosen	-0.00274871
1101	sub-04	13.1	chosen	-0.00248336
1102	sub-04	13.2	chosen	-0.00224634
1103	sub-04	13.3	chosen	-0.00203771
1104	sub-04	13.4	chosen	-0.00185751
1105	sub-04	13.5	chosen	-0.00170739
1106	sub-04	13.6	chosen	-0.00158918
1107	sub-04	13.7	chosen	-0.00150125
1108	sub-04	13.8	chosen	-0.0014377
1109	sub-04	13.9	chosen	-0.00138789
1110	sub-04	14	chosen	-0.00134098
1111	sub-04	14.1	chosen	-0.00129019
1112	sub-04	14.2	chosen	-0.00122969
1113	sub-04	14.3	chosen	-0.00115128
1114	sub-04	14.4	chosen	-0.0010464
1115	sub-04	14.5	chosen	-0.000904494
1116	sub-04	14.6	chosen	-0.000714838
1117	sub-04	14.7	chosen	-0.000474754
1118	sub-04	14.8	chosen	-0.000188388
1119	sub-04	14.9	chosen	0.000137925
1120	sub-04	-1	unchosen	-0.00249951
1121	sub-04	-0.9	unchosen	-0.00216379
1122	sub-04	-0.8	unchosen	-0.00187848
1123	sub-04	-0.7	unchosen	-0.00165249
1124	sub-04	-0.6	unchosen	-0.00148682
1125	sub-04	-0.5	unchosen	-0.00138177
1126	sub-04	-0.4	unchosen	-0.00134191
1127	sub-04	-0.3	unchosen	-0.00137229
1128	sub-04	-0.2	unchosen	-0.0014745
1129	sub-04	-0.1	unchosen	-0.00164704
1130	sub-04	-2.22045e-16	unchosen	-0.0018873
1131	sub-04	0.1	unchosen	-0.00219151
1132	sub-04	0.2	unchosen	-0.00255774
1133	sub-04	0.3	unchosen	-0.00298229
1134	sub-04	0.4	unchosen	-0.00344908
1135	sub-04	0.5	unchosen	-0.00393765
1136	sub-04	0.6	unchosen	-0.00442626
1137	sub-04	0.7	unchosen	-0.00489233
1138	sub-04	0.8	unchosen	-0.00532286
1139	sub-04	0.9	unchosen	-0.00571188
1140	sub-04	1	unchosen	-0.0060531
1141	sub-04	1.1	unchosen	-0.00633568
1142	sub-04	1.2	unchosen	-0.00655099
1143	sub-04	1.3	unchosen	-0.00669505
1144	sub-04	1.4	unchosen	-0.00676698
1145	sub-04	1.5	unchosen	-0.00676682
1146	sub-04	1.6	unchosen	-0.00669444
1147	sub-04	1.7	unchosen	-0.0065496
1148	sub-04	1.8	unchosen	-0.00633452
1149	sub-04	1.9	unchosen	-0.00606233
1150	sub-04	2	unchosen	-0.005749
1151	sub-04	2.1	unchosen	-0.00541351
1152	sub-04	2.2	unchosen	-0.00507624
1153	sub-04	2.3	unchosen	-0.00474894
1154	sub-04	2.4	unchosen	-0.00443858
1155	sub-04	2.5	unchosen	-0.00415385
1156	sub-04	2.6	unchosen	-0.00390768
1157	sub-04	2.7	unchosen	-0.00371014
1158	sub-04	2.8	unchosen	-0.0035679
1159	sub-04	2.9	unchosen	-0.00348547
1160	sub-04	3	unchosen	-0.00346647
1161	sub-04	3.1	unchosen	-0.00351534
1162	sub-04	3.2	unchosen	-0.00363548
1163	sub-04	3.3	unchosen	-0.00382753
1164	sub-04	3.4	unchosen	-0.00408434
1165	sub-04	3.5	unchosen	-0.00439899
1166	sub-04	3.6	unchosen	-0.00476042
1167	sub-04	3.7	unchosen	-0.00515586
1168	sub-04	3.8	unchosen	-0.0055784
1169	sub-04	3.9	unchosen	-0.00602251
1170	sub-04	4	unchosen	-0.00647992
1171	sub-04	4.1	unchosen	-0.00693814
1172	sub-04	4.2	unchosen	-0.00738513
1173	sub-04	4.3	unchosen	-0.00781027
1174	sub-04	4.4	unchosen	-0.00820461
1175	sub-04	4.5	unchosen	-0.00856115
1176	sub-04	4.6	unchosen	-0.00887514
1177	sub-04	4.7	unchosen	-0.00914323
1178	sub-04	4.8	unchosen	-0.00936411
1179	sub-04	4.9	unchosen	-0.00954067
1180	sub-04	5	unchosen	-0.00967356
1181	sub-04	5.1	unchosen	-0.00976614
1182	sub-04	5.2	unchosen	-0.009823
1183	sub-04	5.3	unchosen	-0.00984483
1184	sub-04	5.4	unchosen	-0.00983274
1185	sub-04	5.5	unchosen	-0.00979043
1186	sub-04	5.6	unchosen	-0.00972584
1187	sub-04	5.7	unchosen	-0.00964973
1188	sub-04	5.8	unchosen	-0.00957203
1189	sub-04	5.9	unchosen	-0.00949849
1190	sub-04	6	unchosen	-0.00943081
1191	sub-04	6.1	unchosen	-0.00936562
1192	sub-04	6.2	unchosen	-0.00929862
1193	sub-04	6.3	unchosen	-0.00922464
1194	sub-04	6.4	unchosen	-0.00913634
1195	sub-04	6.5	unchosen	-0.00902821
1196	sub-04	6.6	unchosen	-0.00889493
1197	sub-04	6.7	unchosen	-0.00873114
1198	sub-04	6.8	unchosen	-0.00853518
1199	sub-04	6.9	unchosen	-0.0083068
1200	sub-04	7	unchosen	-0.00804433
1201	sub-04	7.1	unchosen	-0.00774283
1202	sub-04	7.2	unchosen	-0.00739222
1203	sub-04	7.3	unchosen	-0.00698379
1204	sub-04	7.4	unchosen	-0.00651675
1205	sub-04	7.5	unchosen	-0.00599515
1206	sub-04	7.6	unchosen	-0.00542559
1207	sub-04	7.7	unchosen	-0.00481506
1208	sub-04	7.8	unchosen	-0.00417145
1209	sub-04	7.9	unchosen	-0.00350659
1210	sub-04	8	unchosen	-0.00283287
1211	sub-04	8.1	unchosen	-0.00215957
1212	sub-04	8.2	unchosen	-0.00149467
1213	sub-04	8.3	unchosen	-0.0008425
1214	sub-04	8.4	unchosen	-0.000204066
1215	sub-04	8.5	unchosen	0.000419288
1216	sub-04	8.6	unchosen	0.00102416
1217	sub-04	8.7	unchosen	0.00160165
1218	sub-04	8.8	unchosen	0.00214386
1219	sub-04	8.9	unchosen	0.00265077
1220	sub-04	9	unchosen	0.00312502
1221	sub-04	9.1	unchosen	0.0035648
1222	sub-04	9.2	unchosen	0.00396834
1223	sub-04	9.3	unchosen	0.00433657
1224	sub-04	9.4	unchosen	0.00467855
1225	sub-04	9.5	unchosen	0.00500552
1226	sub-04	9.6	unchosen	0.00532356
1227	sub-04	9.7	unchosen	0.00563631
1228	sub-04	9.8	unchosen	0.00594407
1229	sub-04	9.9	unchosen	0.00624401
1230	sub-04	10	unchosen	0.00653305
1231	sub-04	10.1	unchosen	0.00680888
1232	sub-04	10.2	unchosen	0.00707259
1233	sub-04	10.3	unchosen	0.00732469
1234	sub-04	10.4	unchosen	0.00756135
1235	sub-04	10.5	unchosen	0.00777864
1236	sub-04	10.6	unchosen	0.00798043
1237	sub-04	10.7	unchosen	0.00817017
1238	sub-04	10.8	unchosen	0.00834685
1239	sub-04	10.9	unchosen	0.00849812
1240	sub-04	11	unchosen	0.00860818
1241	sub-04	11.1	unchosen	0.00866595
1242	sub-04	11.2	unchosen	0.00866318
1243	sub-04	11.3	unchosen	0.00859573
1244	sub-04	11.4	unchosen	0.00846299
1245	sub-04	11.5	unchosen	0.00826519
1246	sub-04	11.6	unchosen	0.00800279
1247	sub-04	11.7	unchosen	0.00767507
1248	sub-04	11.8	unchosen	0.0072829
1249	sub-04	11.9	unchosen	0.00682927
1250	sub-04	12	unchosen	0.00631653
1251	sub-04	12.1	unchosen	0.00574273
1252	sub-04	12.2	unchosen	0.00510735
1253	sub-04	12.3	unchosen	0.00441442
1254	sub-04	12.4	unchosen	0.00367983
1255	sub-04	12.5	unchosen	0.00292467
1256	sub-04	12.6	unchosen	0.00216813
1257	sub-04	12.7	unchosen	0.00142719
1258	sub-04	12.8	unchosen	0.000713863
1259	sub-04	12.9	unchosen	3.59296e-05
1260	sub-04	13	unchosen	-0.000599916
1261	sub-04	13.1	unchosen	-0.00118616
1262	sub-04	13.2	unchosen	-0.00171375
1263	sub-04	13.3	unchosen	-0.0021767
1264	sub-04	13.4	unchosen	-0.0025716
1265	sub-04	13.5	unchosen	-0.0028945
1266	sub-04	13.6	unchosen	-0.00314016
1267	sub-04	13.7	unchosen	-0.00330456
1268	sub-04	13.8	unchosen	-0.00338709
1269	sub-04	13.9	unchosen	-0.0033962
1270	sub-04	14	unchosen	-0.00334482
1271	sub-04	14.1	unchosen	-0.00324582
1272	sub-04	14.2	unchosen	-0.00311041
1273	sub-04	14.3	unchosen	-0.00294553
1274	sub-04	14.4	unchosen	-0.00275458
1275	sub-04	14.5	unchosen	-0.00254034
1276	sub-04	14.6	unchosen	-0.00230865
1277	sub-04	14.7	unchosen	-0.00206808
1278	sub-04	14.8	unchosen	-0.00182388
1279	sub-04	14.9	unchosen	-0.00157811
1280	sub-05	-1	chosen	-0.00818644
1281	sub-05	-0.9	chosen	-0.0081684
1282	sub-05	-0.8	chosen	-0.00810081
1283	sub-05	-0.7	chosen	-0.00798267
1284	sub-05	-0.6	chosen	-0.00782132
1285	sub-05	-0.5	chosen	-0.00762612
1286	sub-05	-0.4	chosen	-0.00740615
1287	sub-05	-0.3	chosen	-0.00716978
1288	sub-05	-0.2	chosen	-0.00692287
1289	sub-05	-0.1	chosen	-0.00666546
1290	sub-05	-2.22045e-16	chosen	-0.00639903
1291	sub-05	0.1	chosen	-0.00612969
1292	sub-05	0.2	chosen	-0.00586425
1293	sub-05	0.3	chosen	-0.00560576
1294	sub-05	0.4	chosen	-0.00535657
1295	sub-05	0.5	chosen	-0.00512063
1296	sub-05	0.6	chosen	-0.00490212
1297	sub-05	0.7	chosen	-0.00470653
1298	sub-05	0.8	chosen	-0.00453786
1299	sub-05	0.9	chosen	-0.00439414
1300	sub-05	1	chosen	-0.00427268
1301	sub-05	1.1	chosen	-0.00417043
1302	sub-05	1.2	chosen	-0.00408445
1303	sub-05	1.3	chosen	-0.00401462
1304	sub-05	1.4	chosen	-0.00396585
1305	sub-05	1.5	chosen	-0.00394175
1306	sub-05	1.6	chosen	-0.0039423
1307	sub-05	1.7	chosen	-0.00396706
1308	sub-05	1.8	chosen	-0.00401768
1309	sub-05	1.9	chosen	-0.00409243
1310	sub-05	2	chosen	-0.00418495
1311	sub-05	2.1	chosen	-0.00428838
1312	sub-05	2.2	chosen	-0.00439398
1313	sub-05	2.3	chosen	-0.00449357
1314	sub-05	2.4	chosen	-0.00458354
1315	sub-05	2.5	chosen	-0.00466022
1316	sub-05	2.6	chosen	-0.004721
1317	sub-05	2.7	chosen	-0.0047646
1318	sub-05	2.8	chosen	-0.00478771
1319	sub-05	2.9	chosen	-0.00478276
1320	sub-05	3	chosen	-0.0047438
1321	sub-05	3.1	chosen	-0.00466763
1322	sub-05	3.2	chosen	-0.00455144
1323	sub-05	3.3	chosen	-0.00439319
1324	sub-05	3.4	chosen	-0.00419626
1325	sub-05	3.5	chosen	-0.0039704
1326	sub-05	3.6	chosen	-0.00372639
1327	sub-05	3.7	chosen	-0.00347739
1328	sub-05	3.8	chosen	-0.00323678
1329	sub-05	3.9	chosen	-0.00301474
1330	sub-05	4	chosen	-0.00282204
1331	sub-05	4.1	chosen	-0.00266772
1332	sub-05	4.2	chosen	-0.00255823
1333	sub-05	4.3	chosen	-0.00249997
1334	sub-05	4.4	chosen	-0.00249937
1335	sub-05	4.5	chosen	-0.00255878
1336	sub-05	4.6	chosen	-0.00267681
1337	sub-05	4.7	chosen	-0.00285119
1338	sub-05	4.8	chosen	-0.00307712
1339	sub-05	4.9	chosen	-0.00334455
1340	sub-05	5	chosen	-0.00363728
1341	sub-05	5.1	chosen	-0.00393757
1342	sub-05	5.2	chosen	-0.00422524
1343	sub-05	5.3	chosen	-0.00447983
1344	sub-05	5.4	chosen	-0.00468182
1345	sub-05	5.5	chosen	-0.00481099
1346	sub-05	5.6	chosen	-0.00484977
1347	sub-05	5.7	chosen	-0.00478374
1348	sub-05	5.8	chosen	-0.00460064
1349	sub-05	5.9	chosen	-0.00429637
1350	sub-05	6	chosen	-0.00387454
1351	sub-05	6.1	chosen	-0.0033431
1352	sub-05	6.2	chosen	-0.00271108
1353	sub-05	6.3	chosen	-0.00198998
1354	sub-05	6.4	chosen	-0.00119693
1355	sub-05	6.5	chosen	-0.000354778
1356	sub-05	6.6	chosen	0.000512356
1357	sub-05	6.7	chosen	0.00137837
1358	sub-05	6.8	chosen	0.00221713
1359	sub-05	6.9	chosen	0.0030021
1360	sub-05	7	chosen	0.00370667
1361	sub-05	7.1	chosen	0.00430697
1362	sub-05	7.2	chosen	0.00478133
1363	sub-05	7.3	chosen	0.00511142
1364	sub-05	7.4	chosen	0.00529327
1365	sub-05	7.5	chosen	0.00533273
1366	sub-05	7.6	chosen	0.00523911
1367	sub-05	7.7	chosen	0.00502229
1368	sub-05	7.8	chosen	0.00469457
1369	sub-05	7.9	chosen	0.00427394
1370	sub-05	8	chosen	0.00378346
1371	sub-05	8.1	chosen	0.00324662
1372	sub-05	8.2	chosen	0.00268776
1373	sub-05	8.3	chosen	0.00213097
1374	sub-05	8.4	chosen	0.00160112
1375	sub-05	8.5	chosen	0.00112237
1376	sub-05	8.6	chosen	0.00071778
1377	sub-05	8.7	chosen	0.000410499
1378	sub-05	8.8	chosen	0.00022073
1379	sub-05	8.9	chosen	0.000154853
1380	sub-05	9	chosen	0.00020973
1381	sub-05	9.1	chosen	0.000380091
1382	sub-05	9.2	chosen	0.000661002
1383	sub-05	9.3	chosen	0.00104531
1384	sub-05	9.4	chosen	0.00152141
1385	sub-05	9.5	chosen	0.00207351
1386	sub-05	9.6	chosen	0.00268571
1387	sub-05	9.7	chosen	0.00334193
1388	sub-05	9.8	chosen	0.00402557
1389	sub-05	9.9	chosen	0.00471742
1390	sub-05	10	chosen	0.00539932
1391	sub-05	10.1	chosen	0.00605278
1392	sub-05	10.2	chosen	0.00665744
1393	sub-05	10.3	chosen	0.00719464
1394	sub-05	10.4	chosen	0.00765434
1395	sub-05	10.5	chosen	0.00803403
1396	sub-05	10.6	chosen	0.0083325
1397	sub-05	10.7	chosen	0.00854703
1398	sub-05	10.8	chosen	0.00867536
1399	sub-05	10.9	chosen	0.00871852
1400	sub-05	11	chosen	0.00868159
1401	sub-05	11.1	chosen	0.0085702
1402	sub-05	11.2	chosen	0.00839057
1403	sub-05	11.3	chosen	0.00815099
1404	sub-05	11.4	chosen	0.00786608
1405	sub-05	11.5	chosen	0.00754996
1406	sub-05	11.6	chosen	0.0072172
1407	sub-05	11.7	chosen	0.00688428
1408	sub-05	11.8	chosen	0.00656719
1409	sub-05	11.9	chosen	0.00627746
1410	sub-05	12	chosen	0.00602152
1411	sub-05	12.1	chosen	0.00580431
1412	sub-05	12.2	chosen	0.0056326
1413	sub-05	12.3	chosen	0.00551508
1414	sub-05	12.4	chosen	0.00545746
1415	sub-05	12.5	chosen	0.00546046
1416	sub-05	12.6	chosen	0.00552393
1417	sub-05	12.7	chosen	0.00564727
1418	sub-05	12.8	chosen	0.00582743
1419	sub-05	12.9	chosen	0.00605235
1420	sub-05	13	chosen	0.00630927
1421	sub-05	13.1	chosen	0.00658477
1422	sub-05	13.2	chosen	0.00686361
1423	sub-05	13.3	chosen	0.00713069
1424	sub-05	13.4	chosen	0.00737419
1425	sub-05	13.5	chosen	0.00758553
1426	sub-05	13.6	chosen	0.00775787
1427	sub-05	13.7	chosen	0.00788297
1428	sub-05	13.8	chosen	0.00795
1429	sub-05	13.9	chosen	0.00795203
1430	sub-05	14	chosen	0.00788793
1431	sub-05	14.1	chosen	0.00775735
1432	sub-05	14.2	chosen	0.00755935
1433	sub-05	14.3	chosen	0.00729387
1434	sub-05	14.4	chosen	0.00696949
1435	sub-05	14.5	chosen	0.00659635
1436	sub-05	14.6	chosen	0.00618588
1437	sub-05	14.7	chosen	0.00575155
1438	sub-05	14.8	chosen	0.00530625
1439	sub-05	14.9	chosen	0.00485893
1440	sub-05	-1	unchosen	0.00105366
1441	sub-05	-0.9	unchosen	0.000748401
1442	sub-05	-0.8	unchosen	0.000443861
1443	sub-05	-0.7	unchosen	0.000145173
1444	sub-05	-0.6	unchosen	-0.000141253
1445	sub-05	-0.5	unchosen	-0.000409311
1446	sub-05	-0.4	unchosen	-0.00065256
1447	sub-05	-0.3	unchosen	-0.000864015
1448	sub-05	-0.2	unchosen	-0.00103727
1449	sub-05	-0.1	unchosen	-0.00116925
1450	sub-05	-2.22045e-16	unchosen	-0.00125903
1451	sub-05	0.1	unchosen	-0.00130708
1452	sub-05	0.2	unchosen	-0.00131567
1453	sub-05	0.3	unchosen	-0.00129174
1454	sub-05	0.4	unchosen	-0.00124201
1455	sub-05	0.5	unchosen	-0.0011727
1456	sub-05	0.6	unchosen	-0.00109007
1457	sub-05	0.7	unchosen	-0.000998123
1458	sub-05	0.8	unchosen	-0.000899955
1459	sub-05	0.9	unchosen	-0.000799623
1460	sub-05	1	unchosen	-0.000701673
1461	sub-05	1.1	unchosen	-0.000611639
1462	sub-05	1.2	unchosen	-0.000534931
1463	sub-05	1.3	unchosen	-0.000474939
1464	sub-05	1.4	unchosen	-0.000431785
1465	sub-05	1.5	unchosen	-0.000403608
1466	sub-05	1.6	unchosen	-0.000387506
1467	sub-05	1.7	unchosen	-0.000378523
1468	sub-05	1.8	unchosen	-0.000367827
1469	sub-05	1.9	unchosen	-0.000350083
1470	sub-05	2	unchosen	-0.000322753
1471	sub-05	2.1	unchosen	-0.000283073
1472	sub-05	2.2	unchosen	-0.000230668
1473	sub-05	2.3	unchosen	-0.000166986
1474	sub-05	2.4	unchosen	-9.31233e-05
1475	sub-05	2.5	unchosen	-9.60767e-06
1476	sub-05	2.6	unchosen	8.40889e-05
1477	sub-05	2.7	unchosen	0.000188845
1478	sub-05	2.8	unchosen	0.000303728
1479	sub-05	2.9	unchosen	0.000424795
1480	sub-05	3	unchosen	0.000546516
1481	sub-05	3.1	unchosen	0.000662574
1482	sub-05	3.2	unchosen	0.000764628
1483	sub-05	3.3	unchosen	0.000843393
1484	sub-05	3.4	unchosen	0.000895673
1485	sub-05	3.5	unchosen	0.000922008
1486	sub-05	3.6	unchosen	0.00092311
1487	sub-05	3.7	unchosen	0.000902326
1488	sub-05	3.8	unchosen	0.000865074
1489	sub-05	3.9	unchosen	0.000816644
1490	sub-05	4	unchosen	0.000762153
1491	sub-05	4.1	unchosen	0.000705747
1492	sub-05	4.2	unchosen	0.000650237
1493	sub-05	4.3	unchosen	0.000598154
1494	sub-05	4.4	unchosen	0.000551207
1495	sub-05	4.5	unchosen	0.000511266
1496	sub-05	4.6	unchosen	0.000481157
1497	sub-05	4.7	unchosen	0.000465336
1498	sub-05	4.8	unchosen	0.000466836
1499	sub-05	4.9	unchosen	0.000482126
1500	sub-05	5	unchosen	0.000504423
1501	sub-05	5.1	unchosen	0.000526306
1502	sub-05	5.2	unchosen	0.000538144
1503	sub-05	5.3	unchosen	0.000529628
1504	sub-05	5.4	unchosen	0.000490785
1505	sub-05	5.5	unchosen	0.000412506
1506	sub-05	5.6	unchosen	0.000287473
1507	sub-05	5.7	unchosen	0.000110242
1508	sub-05	5.8	unchosen	-0.000122593
1509	sub-05	5.9	unchosen	-0.000407249
1510	sub-05	6	unchosen	-0.000737894
1511	sub-05	6.1	unchosen	-0.00110976
1512	sub-05	6.2	unchosen	-0.00151919
1513	sub-05	6.3	unchosen	-0.00196142
1514	sub-05	6.4	unchosen	-0.00242607
1515	sub-05	6.5	unchosen	-0.00289987
1516	sub-05	6.6	unchosen	-0.00336892
1517	sub-05	6.7	unchosen	-0.0038182
1518	sub-05	6.8	unchosen	-0.00423341
1519	sub-05	6.9	unchosen	-0.00460085
1520	sub-05	7	unchosen	-0.0049095
1521	sub-05	7.1	unchosen	-0.00515115
1522	sub-05	7.2	unchosen	-0.00531901
1523	sub-05	7.3	unchosen	-0.00540839
1524	sub-05	7.4	unchosen	-0.00542527
1525	sub-05	7.5	unchosen	-0.00537902
1526	sub-05	7.6	unchosen	-0.00527831
1527	sub-05	7.7	unchosen	-0.0051309
1528	sub-05	7.8	unchosen	-0.00494444
1529	sub-05	7.9	unchosen	-0.00473093
1530	sub-05	8	unchosen	-0.00450533
1531	sub-05	8.1	unchosen	-0.00428285
1532	sub-05	8.2	unchosen	-0.00407891
1533	sub-05	8.3	unchosen	-0.0039076
1534	sub-05	8.4	unchosen	-0.00378203
1535	sub-05	8.5	unchosen	-0.00371119
1536	sub-05	8.6	unchosen	-0.0037018
1537	sub-05	8.7	unchosen	-0.00376087
1538	sub-05	8.8	unchosen	-0.00389394
1539	sub-05	8.9	unchosen	-0.00409651
1540	sub-05	9	unchosen	-0.00436082
1541	sub-05	9.1	unchosen	-0.00467899
1542	sub-05	9.2	unchosen	-0.00504308
1543	sub-05	9.3	unchosen	-0.00544513
1544	sub-05	9.4	unchosen	-0.00587313
1545	sub-05	9.5	unchosen	-0.0063119
1546	sub-05	9.6	unchosen	-0.00674615
1547	sub-05	9.7	unchosen	-0.00716014
1548	sub-05	9.8	unchosen	-0.0075389
1549	sub-05	9.9	unchosen	-0.0078684
1550	sub-05	10	unchosen	-0.00813921
1551	sub-05	10.1	unchosen	-0.00834278
1552	sub-05	10.2	unchosen	-0.00846866
1553	sub-05	10.3	unchosen	-0.00850739
1554	sub-05	10.4	unchosen	-0.00845801
1555	sub-05	10.5	unchosen	-0.00832225
1556	sub-05	10.6	unchosen	-0.00810298
1557	sub-05	10.7	unchosen	-0.00780474
1558	sub-05	10.8	unchosen	-0.00743252
1559	sub-05	10.9	unchosen	-0.00699538
1560	sub-05	11	unchosen	-0.00650585
1561	sub-05	11.1	unchosen	-0.00597684
1562	sub-05	11.2	unchosen	-0.00542239
1563	sub-05	11.3	unchosen	-0.00485751
1564	sub-05	11.4	unchosen	-0.0042976
1565	sub-05	11.5	unchosen	-0.00375406
1566	sub-05	11.6	unchosen	-0.00323794
1567	sub-05	11.7	unchosen	-0.00276224
1568	sub-05	11.8	unchosen	-0.00233943
1569	sub-05	11.9	unchosen	-0.00197559
1570	sub-05	12	unchosen	-0.00167393
1571	sub-05	12.1	unchosen	-0.00143592
1572	sub-05	12.2	unchosen	-0.00126048
1573	sub-05	12.3	unchosen	-0.00114696
1574	sub-05	12.4	unchosen	-0.00109179
1575	sub-05	12.5	unchosen	-0.0010877
1576	sub-05	12.6	unchosen	-0.00112677
1577	sub-05	12.7	unchosen	-0.00120028
1578	sub-05	12.8	unchosen	-0.00129784
1579	sub-05	12.9	unchosen	-0.00140712
1580	sub-05	13	unchosen	-0.00151817
1581	sub-05	13.1	unchosen	-0.00162113
1582	sub-05	13.2	unchosen	-0.00170475
1583	sub-05	13.3	unchosen	-0.00175749
1584	sub-05	13.4	unchosen	-0.00177044
1585	sub-05	13.5	unchosen	-0.00173735
1586	sub-05	13.6	unchosen	-0.00165363
1587	sub-05	13.7	unchosen	-0.00151742
1588	sub-05	13.8	unchosen	-0.00132619
1589	sub-05	13.9	unchosen	-0.00107988
1590	sub-05	14	unchosen	-0.000782577
1591	sub-05	14.1	unchosen	-0.000439034
1592	sub-05	14.2	unchosen	-5.39153e-05
1593	sub-05	14.3	unchosen	0.000367697
1594	sub-05	14.4	unchosen	0.00081835
1595	sub-05	14.5	unchosen	0.00129104
1596	sub-05	14.6	unchosen	0.00177815
1597	sub-05	14.7	unchosen	0.00227102
1598	sub-05	14.8	unchosen	0.00276
1599	sub-05	14.9	unchosen	0.00323426
1600	sub-06	-1	chosen	-0.0020157
1601	sub-06	-0.9	chosen	-0.00226861
1602	sub-06	-0.8	chosen	-0.00244592
1603	sub-06	-0.7	chosen	-0.00253753
1604	sub-06	-0.6	chosen	-0.00254019
1605	sub-06	-0.5	chosen	-0.00245209
1606	sub-06	-0.4	chosen	-0.00227206
1607	sub-06	-0.3	chosen	-0.00200343
1608	sub-06	-0.2	chosen	-0.00165586
1609	sub-06	-0.1	chosen	-0.00124592
1610	sub-06	-2.22045e-16	chosen	-0.00079053
1611	sub-06	0.1	chosen	-0.000304727
1612	sub-06	0.2	chosen	0.000197585
1613	sub-06	0.3	chosen	0.000700025
1614	sub-06	0.4	chosen	0.0011843
1615	sub-06	0.5	chosen	0.00163312
1616	sub-06	0.6	chosen	0.00202887
1617	sub-06	0.7	chosen	0.0023559
1618	sub-06	0.8	chosen	0.00260307
1619	sub-06	0.9	chosen	0.00276665
1620	sub-06	1	chosen	0.00284488
1621	sub-06	1.1	chosen	0.00283881
1622	sub-06	1.2	chosen	0.00275513
1623	sub-06	1.3	chosen	0.00260638
1624	sub-06	1.4	chosen	0.00241016
1625	sub-06	1.5	chosen	0.00218369
1626	sub-06	1.6	chosen	0.0019405
1627	sub-06	1.7	chosen	0.00169084
1628	sub-06	1.8	chosen	0.00144597
1629	sub-06	1.9	chosen	0.00121928
1630	sub-06	2	chosen	0.00102301
1631	sub-06	2.1	chosen	0.000869326
1632	sub-06	2.2	chosen	0.000769986
1633	sub-06	2.3	chosen	0.000733708
1634	sub-06	2.4	chosen	0.00076208
1635	sub-06	2.5	chosen	0.000854149
1636	sub-06	2.6	chosen	0.00100545
1637	sub-06	2.7	chosen	0.00120658
1638	sub-06	2.8	chosen	0.00144258
1639	sub-06	2.9	chosen	0.00169438
1640	sub-06	3	chosen	0.00194329
1641	sub-06	3.1	chosen	0.00217518
1642	sub-06	3.2	chosen	0.00238051
1643	sub-06	3.3	chosen	0.00255039
1644	sub-06	3.4	chosen	0.00267507
1645	sub-06	3.5	chosen	0.00274586
1646	sub-06	3.6	chosen	0.00275437
1647	sub-06	3.7	chosen	0.00269216
1648	sub-06	3.8	chosen	0.00255296
1649	sub-06	3.9	chosen	0.00233645
1650	sub-06	4	chosen	0.00204489
1651	sub-06	4.1	chosen	0.00168455
1652	sub-06	4.2	chosen	0.00126634
1653	sub-06	4.3	chosen	0.000806736
1654	sub-06	4.4	chosen	0.000327173
1655	sub-06	4.5	chosen	-0.000150689
1656	sub-06	4.6	chosen	-0.000610172
1657	sub-06	4.7	chosen	-0.00103945
1658	sub-06	4.8	chosen	-0.00142805
1659	sub-06	4.9	chosen	-0.0017664
1660	sub-06	5	chosen	-0.00204571
1661	sub-06	5.1	chosen	-0.00225733
1662	sub-06	5.2	chosen	-0.00239334
1663	sub-06	5.3	chosen	-0.00244805
1664	sub-06	5.4	chosen	-0.00241912
1665	sub-06	5.5	chosen	-0.00230564
1666	sub-06	5.6	chosen	-0.00211092
1667	sub-06	5.7	chosen	-0.00184281
1668	sub-06	5.8	chosen	-0.00151367
1669	sub-06	5.9	chosen	-0.00114055
1670	sub-06	6	chosen	-0.000741218
1671	sub-06	6.1	chosen	-0.000329501
1672	sub-06	6.2	chosen	8.40935e-05
1673	sub-06	6.3	chosen	0.000489992
1674	sub-06	6.4	chosen	0.000879808
1675	sub-06	6.5	chosen	0.00124504
1676	sub-06	6.6	chosen	0.00157636
1677	sub-06	6.7	chosen	0.00186568
1678	sub-06	6.8	chosen	0.00210654
1679	sub-06	6.9	chosen	0.0022936
1680	sub-06	7	chosen	0.00242218
1681	sub-06	7.1	chosen	0.00249149
1682	sub-06	7.2	chosen	0.00250437
1683	sub-06	7.3	chosen	0.00246622
1684	sub-06	7.4	chosen	0.00238531
1685	sub-06	7.5	chosen	0.00227081
1686	sub-06	7.6	chosen	0.00212979
1687	sub-06	7.7	chosen	0.00196812
1688	sub-06	7.8	chosen	0.00179198
1689	sub-06	7.9	chosen	0.00160758
1690	sub-06	8	chosen	0.00142224
1691	sub-06	8.1	chosen	0.00124531
1692	sub-06	8.2	chosen	0.00108554
1693	sub-06	8.3	chosen	0.000951234
1694	sub-06	8.4	chosen	0.000850023
1695	sub-06	8.5	chosen	0.000788236
1696	sub-06	8.6	chosen	0.000767751
1697	sub-06	8.7	chosen	0.000787523
1698	sub-06	8.8	chosen	0.000845233
1699	sub-06	8.9	chosen	0.000937262
1700	sub-06	9	chosen	0.00105787
1701	sub-06	9.1	chosen	0.00120188
1702	sub-06	9.2	chosen	0.00136441
1703	sub-06	9.3	chosen	0.00153913
1704	sub-06	9.4	chosen	0.0017191
1705	sub-06	9.5	chosen	0.00189668
1706	sub-06	9.6	chosen	0.00206224
1707	sub-06	9.7	chosen	0.00220621
1708	sub-06	9.8	chosen	0.00231868
1709	sub-06	9.9	chosen	0.00238937
1710	sub-06	10	chosen	0.00240999
1711	sub-06	10.1	chosen	0.00237799
1712	sub-06	10.2	chosen	0.00229357
1713	sub-06	10.3	chosen	0.00215741
1714	sub-06	10.4	chosen	0.00197118
1715	sub-06	10.5	chosen	0.00174068
1716	sub-06	10.6	chosen	0.00147332
1717	sub-06	10.7	chosen	0.00117703
1718	sub-06	10.8	chosen	0.000861081
1719	sub-06	10.9	chosen	0.000535103
1720	sub-06	11	chosen	0.00020902
1721	sub-06	11.1	chosen	-0.000106153
1722	sub-06	11.2	chosen	-0.000399667
1723	sub-06	11.3	chosen	-0.000659882
1724	sub-06	11.4	chosen	-0.000872503
1725	sub-06	11.5	chosen	-0.00102516
1726	sub-06	11.6	chosen	-0.00111137
1727	sub-06	11.7	chosen	-0.00112614
1728	sub-06	11.8	chosen	-0.00106384
1729	sub-06	11.9	chosen	-0.00092083
1730	sub-06	12	chosen	-0.000698852
1731	sub-06	12.1	chosen	-0.000403094
1732	sub-06	12.2	chosen	-4.00775e-05
1733	sub-06	12.3	chosen	0.000383051
1734	sub-06	12.4	chosen	0.000858496
1735	sub-06	12.5	chosen	0.00137683
1736	sub-06	12.6	chosen	0.0019274
1737	sub-06	12.7	chosen	0.00249916
1738	sub-06	12.8	chosen	0.00307923
1739	sub-06	12.9	chosen	0.00365019
1740	sub-06	13	chosen	0.0041959
1741	sub-06	13.1	chosen	0.00470411
1742	sub-06	13.2	chosen	0.00516135
1743	sub-06	13.3	chosen	0.00555259
1744	sub-06	13.4	chosen	0.00586565
1745	sub-06	13.5	chosen	0.00609274
1746	sub-06	13.6	chosen	0.00622908
1747	sub-06	13.7	chosen	0.00627125
1748	sub-06	13.8	chosen	0.00621607
1749	sub-06	13.9	chosen	0.00606135
1750	sub-06	14	chosen	0.00580764
1751	sub-06	14.1	chosen	0.00545746
1752	sub-06	14.2	chosen	0.00501574
1753	sub-06	14.3	chosen	0.00449046
1754	sub-06	14.4	chosen	0.00389491
1755	sub-06	14.5	chosen	0.00324245
1756	sub-06	14.6	chosen	0.00254513
1757	sub-06	14.7	chosen	0.00181823
1758	sub-06	14.8	chosen	0.00107881
1759	sub-06	14.9	chosen	0.000342942
1760	sub-06	-1	unchosen	0.00261139
1761	sub-06	-0.9	unchosen	0.00276765
1762	sub-06	-0.8	unchosen	0.00291975
1763	sub-06	-0.7	unchosen	0.00306303
1764	sub-06	-0.6	unchosen	0.00319243
1765	sub-06	-0.5	unchosen	0.00330027
1766	sub-06	-0.4	unchosen	0.00337786
1767	sub-06	-0.3	unchosen	0.00341755
1768	sub-06	-0.2	unchosen	0.00341799
1769	sub-06	-0.1	unchosen	0.00338366
1770	sub-06	-2.22045e-16	unchosen	0.00331955
1771	sub-06	0.1	unchosen	0.00322854
1772	sub-06	0.2	unchosen	0.00311248
1773	sub-06	0.3	unchosen	0.00297506
1774	sub-06	0.4	unchosen	0.00282218
1775	sub-06	0.5	unchosen	0.00265946
1776	sub-06	0.6	unchosen	0.00248953
1777	sub-06	0.7	unchosen	0.00231382
1778	sub-06	0.8	unchosen	0.0021348
1779	sub-06	0.9	unchosen	0.00195595
1780	sub-06	1	unchosen	0.00178441
1781	sub-06	1.1	unchosen	0.00162636
1782	sub-06	1.2	unchosen	0.00148486
1783	sub-06	1.3	unchosen	0.00135703
1784	sub-06	1.4	unchosen	0.0012363
1785	sub-06	1.5	unchosen	0.00111675
1786	sub-06	1.6	unchosen	0.000996711
1787	sub-06	1.7	unchosen	0.00087817
1788	sub-06	1.8	unchosen	0.000762573
1789	sub-06	1.9	unchosen	0.000649248
1790	sub-06	2	unchosen	0.000537932
1791	sub-06	2.1	unchosen	0.000432005
1792	sub-06	2.2	unchosen	0.000335814
1793	sub-06	2.3	unchosen	0.000252729
1794	sub-06	2.4	unchosen	0.000185132
1795	sub-06	2.5	unchosen	0.000131503
1796	sub-06	2.6	unchosen	9.13835e-05
1797	sub-06	2.7	unchosen	6.75088e-05
1798	sub-06	2.8	unchosen	6.84068e-05
1799	sub-06	2.9	unchosen	0.000104351
1800	sub-06	3	unchosen	0.000183409
1801	sub-06	3.1	unchosen	0.000308044
1802	sub-06	3.2	unchosen	0.000475473
1803	sub-06	3.3	unchosen	0.000681386
1804	sub-06	3.4	unchosen	0.000921688
1805	sub-06	3.5	unchosen	0.00119194
1806	sub-06	3.6	unchosen	0.00148429
1807	sub-06	3.7	unchosen	0.0017901
1808	sub-06	3.8	unchosen	0.0021012
1809	sub-06	3.9	unchosen	0.00241034
1810	sub-06	4	unchosen	0.00271407
1811	sub-06	4.1	unchosen	0.00300896
1812	sub-06	4.2	unchosen	0.00328998
1813	sub-06	4.3	unchosen	0.00354658
1814	sub-06	4.4	unchosen	0.00376732
1815	sub-06	4.5	unchosen	0.00394379
1816	sub-06	4.6	unchosen	0.00407271
1817	sub-06	4.7	unchosen	0.00415519
1818	sub-06	4.8	unchosen	0.00419453
1819	sub-06	4.9	unchosen	0.00419572
1820	sub-06	5	unchosen	0.00416438
1821	sub-06	5.1	unchosen	0.00410881
1822	sub-06	5.2	unchosen	0.0040379
1823	sub-06	5.3	unchosen	0.00395954
1824	sub-06	5.4	unchosen	0.00387998
1825	sub-06	5.5	unchosen	0.00380217
1826	sub-06	5.6	unchosen	0.00372899
1827	sub-06	5.7	unchosen	0.00366275
1828	sub-06	5.8	unchosen	0.00360936
1829	sub-06	5.9	unchosen	0.00357421
1830	sub-06	6	unchosen	0.00355959
1831	sub-06	6.1	unchosen	0.00356477
1832	sub-06	6.2	unchosen	0.00358727
1833	sub-06	6.3	unchosen	0.00362327
1834	sub-06	6.4	unchosen	0.00366721
1835	sub-06	6.5	unchosen	0.00371309
1836	sub-06	6.6	unchosen	0.00375384
1837	sub-06	6.7	unchosen	0.00378208
1838	sub-06	6.8	unchosen	0.00379196
1839	sub-06	6.9	unchosen	0.00377956
1840	sub-06	7	unchosen	0.00374366
1841	sub-06	7.1	unchosen	0.00368246
1842	sub-06	7.2	unchosen	0.00359557
1843	sub-06	7.3	unchosen	0.00348115
1844	sub-06	7.4	unchosen	0.00333903
1845	sub-06	7.5	unchosen	0.00317128
1846	sub-06	7.6	unchosen	0.00298171
1847	sub-06	7.7	unchosen	0.00277447
1848	sub-06	7.8	unchosen	0.00255442
1849	sub-06	7.9	unchosen	0.00232751
1850	sub-06	8	unchosen	0.00209942
1851	sub-06	8.1	unchosen	0.00187387
1852	sub-06	8.2	unchosen	0.00165423
1853	sub-06	8.3	unchosen	0.00144287
1854	sub-06	8.4	unchosen	0.0012411
1855	sub-06	8.5	unchosen	0.00104802
1856	sub-06	8.6	unchosen	0.000863759
1857	sub-06	8.7	unchosen	0.000687773
1858	sub-06	8.8	unchosen	0.000520678
1859	sub-06	8.9	unchosen	0.000362157
1860	sub-06	9	unchosen	0.0002122
1861	sub-06	9.1	unchosen	6.90654e-05
1862	sub-06	9.2	unchosen	-6.97824e-05
1863	sub-06	9.3	unchosen	-0.000207571
1864	sub-06	9.4	unchosen	-0.000348339
1865	sub-06	9.5	unchosen	-0.000495619
1866	sub-06	9.6	unchosen	-0.000648617
1867	sub-06	9.7	unchosen	-0.000805398
1868	sub-06	9.8	unchosen	-0.000963883
1869	sub-06	9.9	unchosen	-0.00112171
1870	sub-06	10	unchosen	-0.00127525
1871	sub-06	10.1	unchosen	-0.00142239
1872	sub-06	10.2	unchosen	-0.00156113
1873	sub-06	10.3	unchosen	-0.00169076
1874	sub-06	10.4	unchosen	-0.00181118
1875	sub-06	10.5	unchosen	-0.00192498
1876	sub-06	10.6	unchosen	-0.00203357
1877	sub-06	10.7	unchosen	-0.00213751
1878	sub-06	10.8	unchosen	-0.00223681
1879	sub-06	10.9	unchosen	-0.00233109
1880	sub-06	11	unchosen	-0.00241999
1881	sub-06	11.1	unchosen	-0.0025062
1882	sub-06	11.2	unchosen	-0.00259337
1883	sub-06	11.3	unchosen	-0.00268486
1884	sub-06	11.4	unchosen	-0.00278457
1885	sub-06	11.5	unchosen	-0.00289645
1886	sub-06	11.6	unchosen	-0.00302284
1887	sub-06	11.7	unchosen	-0.00316632
1888	sub-06	11.8	unchosen	-0.0033292
1889	sub-06	11.9	unchosen	-0.00351228
1890	sub-06	12	unchosen	-0.00371324
1891	sub-06	12.1	unchosen	-0.00392946
1892	sub-06	12.2	unchosen	-0.00415757
1893	sub-06	12.3	unchosen	-0.00439456
1894	sub-06	12.4	unchosen	-0.00463698
1895	sub-06	12.5	unchosen	-0.00488152
1896	sub-06	12.6	unchosen	-0.00512539
1897	sub-06	12.7	unchosen	-0.00536516
1898	sub-06	12.8	unchosen	-0.00559742
1899	sub-06	12.9	unchosen	-0.00581719
1900	sub-06	13	unchosen	-0.00601913
1901	sub-06	13.1	unchosen	-0.00619825
1902	sub-06	13.2	unchosen	-0.00634786
1903	sub-06	13.3	unchosen	-0.0064605
1904	sub-06	13.4	unchosen	-0.00653051
1905	sub-06	13.5	unchosen	-0.00655443
1906	sub-06	13.6	unchosen	-0.00653038
1907	sub-06	13.7	unchosen	-0.00645894
1908	sub-06	13.8	unchosen	-0.00634023
1909	sub-06	13.9	unchosen	-0.00617487
1910	sub-06	14	unchosen	-0.00596373
1911	sub-06	14.1	unchosen	-0.00570601
1912	sub-06	14.2	unchosen	-0.00540241
1913	sub-06	14.3	unchosen	-0.00505427
1914	sub-06	14.4	unchosen	-0.00466578
1915	sub-06	14.5	unchosen	-0.00424383
1916	sub-06	14.6	unchosen	-0.00379674
1917	sub-06	14.7	unchosen	-0.00333614
1918	sub-06	14.8	unchosen	-0.00287452
1919	sub-06	14.9	unchosen	-0.00242352
1920	sub-08	-1	chosen	-0.00444242
1921	sub-08	-0.9	chosen	-0.0041762
1922	sub-08	-0.8	chosen	-0.00389097
1923	sub-08	-0.7	chosen	-0.00359817
1924	sub-08	-0.6	chosen	-0.00330922
1925	sub-08	-0.5	chosen	-0.00303534
1926	sub-08	-0.4	chosen	-0.00278801
1927	sub-08	-0.3	chosen	-0.00257767
1928	sub-08	-0.2	chosen	-0.00241323
1929	sub-08	-0.1	chosen	-0.00230157
1930	sub-08	-2.22045e-16	chosen	-0.00224647
1931	sub-08	0.1	chosen	-0.00224689
1932	sub-08	0.2	chosen	-0.00229863
1933	sub-08	0.3	chosen	-0.00239483
1934	sub-08	0.4	chosen	-0.00252963
1935	sub-08	0.5	chosen	-0.00269533
1936	sub-08	0.6	chosen	-0.00288416
1937	sub-08	0.7	chosen	-0.00308766
1938	sub-08	0.8	chosen	-0.00329588
1939	sub-08	0.9	chosen	-0.00349881
1940	sub-08	1	chosen	-0.00368599
1941	sub-08	1.1	chosen	-0.00384592
1942	sub-08	1.2	chosen	-0.00396753
1943	sub-08	1.3	chosen	-0.00404096
1944	sub-08	1.4	chosen	-0.00405796
1945	sub-08	1.5	chosen	-0.0040139
1946	sub-08	1.6	chosen	-0.00390929
1947	sub-08	1.7	chosen	-0.00374795
1948	sub-08	1.8	chosen	-0.00353628
1949	sub-08	1.9	chosen	-0.0032791
1950	sub-08	2	chosen	-0.00298244
1951	sub-08	2.1	chosen	-0.00265193
1952	sub-08	2.2	chosen	-0.00229253
1953	sub-08	2.3	chosen	-0.00190917
1954	sub-08	2.4	chosen	-0.00150712
1955	sub-08	2.5	chosen	-0.00109248
1956	sub-08	2.6	chosen	-0.00067263
1957	sub-08	2.7	chosen	-0.000255296
1958	sub-08	2.8	chosen	0.000152344
1959	sub-08	2.9	chosen	0.000543189
1960	sub-08	3	chosen	0.000912227
1961	sub-08	3.1	chosen	0.00125765
1962	sub-08	3.2	chosen	0.00158066
1963	sub-08	3.3	chosen	0.00188522
1964	sub-08	3.4	chosen	0.0021746
1965	sub-08	3.5	chosen	0.0024523
1966	sub-08	3.6	chosen	0.00272138
1967	sub-08	3.7	chosen	0.00298346
1968	sub-08	3.8	chosen	0.0032383
1969	sub-08	3.9	chosen	0.00348549
1970	sub-08	4	chosen	0.0037253
1971	sub-08	4.1	chosen	0.00395939
1972	sub-08	4.2	chosen	0.00419028
1973	sub-08	4.3	chosen	0.00442075
1974	sub-08	4.4	chosen	0.00465375
1975	sub-08	4.5	chosen	0.00489016
1976	sub-08	4.6	chosen	0.00513011
1977	sub-08	4.7	chosen	0.00537082
1978	sub-08	4.8	chosen	0.00560659
1979	sub-08	4.9	chosen	0.00583125
1980	sub-08	5	chosen	0.00603872
1981	sub-08	5.1	chosen	0.00622319
1982	sub-08	5.2	chosen	0.00638067
1983	sub-08	5.3	chosen	0.00651053
1984	sub-08	5.4	chosen	0.00661446
1985	sub-08	5.5	chosen	0.00669384
1986	sub-08	5.6	chosen	0.00674878
1987	sub-08	5.7	chosen	0.00677861
1988	sub-08	5.8	chosen	0.00678256
1989	sub-08	5.9	chosen	0.00676016
1990	sub-08	6	chosen	0.00671442
1991	sub-08	6.1	chosen	0.00664669
1992	sub-08	6.2	chosen	0.00656
1993	sub-08	6.3	chosen	0.00645989
1994	sub-08	6.4	chosen	0.00635241
1995	sub-08	6.5	chosen	0.0062435
1996	sub-08	6.6	chosen	0.00613853
1997	sub-08	6.7	chosen	0.00604037
1998	sub-08	6.8	chosen	0.00594836
[truncated: 12,721 more rows]

[truncated: 39 more sheets: Figure_4c, Supplementary_Figure_2a, Supplementary_Figure_2b, Supplementary_Figure_2c, Supplementary_Figure_2d, Supplementary_Figure_2e, Supplementary_Figure_2f, Supplementary_Figure_2g, Supplementary_Figure_2h, Supplementary_Figure_2i, Supplementary_Figure_2j, Supplementary_Figure_3a, Supplementary_Figure_3b, Supplementary_Figure_3c, Supplementary_Figure_4b, Supplementary_Figure_4c, Supplementary_Figure_4d, Supplementary_Figure_4e, Supplementary_Figure_4f, Supplementary_Figure_4g …]
